# Supplementary material for: A histomorphological atlas of resected mesothelioma discovered by self-supervised learning from 3446 whole-slide images
Source: Nat Commun. 2025 Oct 7;16:8891. doi: 10.1038/s41467-025-63846-9 (PMC12504713; doi:10.1038/s41467-025-63846-9)
Supplement: Supplementary file 4 — Source Data [file 41467_2025_63846_MOESM4_ESM.xlsx]

## Sheet: figure1
(a) Clinical Data Cox Model - forest plot
		coef	exp(coef)	se(coef)	coef lower 95%	coef upper 95%	exp(coef) lower 95%	exp(coef) upper 95%	z	p	-log2(p)
	Age	0.385145	1.46983	0.271316	-0.146625	0.916915	0.863618	2.50156	1.41954	0.155741	2.68278
	Subtype	0.159073	1.17242	0.0638018	0.0340239	0.284123	1.03461	1.3286	2.49324	0.0126584	6.30376
	TNM Stage	0.0321541	1.03268	0.020537	-0.0080977	0.072406	0.991935	1.07509	1.56567	0.117427	3.09017

## Sheet: figure2
(b) HPC Percentages
	HPC	Summary	Main Pattern	Percentages
	0	Talc reaction	Talc	40.535
	1	Inflamed fat, sparse epithelioid nests	Inflamed	21.6049
	2	Compressed lung	Lung	34.3621
	3	Sparsely cellular connective tissues	Collagen	57.6132
	4	Muscle, crushed	Muscle	49.177
	5	Lung with vessels	Lung	35.1852
	6	Inflamed solid/spindled	Inflamed malignancy	30.2469
	7	Heavily inflamed diverse malignancy	Inflamed malignancy	31.2757
	8	Tubulopapillary epithelioid, cold	Nested epithelioid, cold	45.4733
	9	Open lung	Lung	11.3169
	10	Epithelioid nests in bland stroma	Nested epithelioid	59.465
	11	Talc, pleurodesis, epithelioid infiltration	Talc	89.5062
	12	Fibrillar collagen	Spindle cells and collagen	84.3621
	13	Atypical disorderly spindle cells	Spindle cells and collagen	65.0206
	14	Nests and trabeculae, cold	Complex nested epithelioid	42.7984
	15	Disorderly spindle cells, biphasics	Packed spindle cells	72.0165
	16	Dense plump spindled cells	Packed spindle cells	36.8313
	17	Collagen, tiny nuclei	Collagen	51.0288
	18	Diverse necrotic tissues	Necrosis	37.2428
	19	Fat	Connective tissue	66.0494
	20	Fibrotically infiltrated fat	Nested epithelioid	84.1564
	21	Abundant plump disorganised spindle cells	Packed spindle cells	17.4897
	22	Transitional mesothelioma	Packed malignant cells	37.037
	23	Bland spindle cells and collagen	Spindle cells and collagen	63.786
	24	Sparse inflamed epithelioid tumour	Nested epithelioid	88.8889
	25	Solid sheets of epithelioid	Solid	47.5309
	26	Large vessels and airways	Lung	88.4774
	27	Dense lymphocytes	Inflamed	11.9342
	28	Pleural plaque	Collagen	15.8436
	29	Inflamed, malignant	Inflamed malignancy	88.4774
	30	Inflamed, fibrotic, diverse	Inflamed	81.893
	31	Lung with vessels	Lung	24.6914
	32	Skeletal muscle	Muscle	44.4444
	33	Epithelioid nests	Nested epithelioid, cold	33.9506
	34	Skeletal muscle-longitudinal	Muscle	30.0412
	35	Cuboidal epithelioid, diverse patterns	Complex nested epithelioid	36.0082
	36	Basket-weave collagen	Collagen	57.2016
	37	Cold, epithelioid, solid	Packed malignant cells	18.93
	38	Desmoplastic sarcomatoid	Spindle cells and collagen	58.4362
	39	Elongated epithelioid nests, cold	Nested epithelioid, cold	48.7654
	40	Solid epithelioid, moderately inflamed	Solid	30.4527
	41	Blood	Blood	47.9424
	42	Tubulopapillary	Nested epithelioid	40.9465
	43	Papillary and solid	Complex nested epithelioid	59.8765
	44	Papillae and micropapillae	Complex nested epithelioid	39.0947
	45	Muscle, transverse	Muscle	16.6667
	46	Diathermy and crush	Connective tissue	76.3374
(c) Pathologist Annotations
		Inflammation	Necrosis	Nuclear Atypia	Cluster Purity	Stromal Cellularity	Spindle Cellularity	Desmoplastic Component	Growth Pattern	Spindle Architecture
	0	['Marked', 'Mild-moderate', 'None-sparse']	None	None/mild	High (> 75%)	[]	High	Absent		Disorderly (random/storiform)
	1	Marked	None	[]	High (> 75%)	[]	[]	[]
	2	None-sparse	None	[]	High (> 75%)	[]	[]	[]
	3	None-sparse	None	None/mild	['High (> 75%)', 'Low (< 50%)', 'Moderate (50 - 75%)']	[]	Low	Absent		Orderly (parallel)
	4	None-sparse	None	[]	High (> 75%)	[]	[]	[]
	5	None-sparse	None	[]	High (> 75%)	[]	[]	[]
	6	Mild-moderate	None	Moderate	['High (> 75%)', 'Low (< 50%)', 'Moderate (50 - 75%)']	Low	[]	[]	Solid | Trabecular
	7	Marked	None	Severe	['High (> 75%)', 'Low (< 50%)', 'Moderate (50 - 75%)']	['High', 'Low']	High	Absent	Solid	Disorderly (random/storiform)
	8	None-sparse	None	Moderate	High (> 75%)	Low	[]	[]	Tubular(*)
	9	None-sparse	None	[]	High (> 75%)	[]	[]	[]
	10	None-sparse	None	Moderate	High (> 75%)	Low	[]	[]	Tubular(*)
	11	None-sparse	Some	None/mild	Low (< 50%)	[]	Low	Absent		Orderly (parallel)
	12	None-sparse	None	['Moderate', 'None/mild']	['High (> 75%)', 'Low (< 50%)', 'Moderate (50 - 75%)']	[]	['Low', 'Medium']	Absent		Less orderly (eg wavy)
	13	None-sparse	None	Moderate	['High (> 75%)', 'Low (< 50%)', 'Moderate (50 - 75%)']	[]	Medium	Present		Disorderly (random/storiform)(*)
	14	None-sparse	None	Moderate	High (> 75%)	Low	[]	[]	Tubular(*)
	15	None-sparse	None	Moderate	Moderate (50 - 75%)	[]	Medium	Present		Disorderly (random/storiform)
	16	Mild-moderate	None	None/mild	Moderate (50 - 75%)	[]	['High', 'Medium']	Absent		Less orderly (eg wavy) | Orderly (parallel)
	17	None-sparse	None	None/mild	['High (> 75%)', 'Low (< 50%)', 'Moderate (50 - 75%)']	[]	Low	Absent		Orderly (parallel)
	18	None-sparse	Universal	Severe	High (> 75%)	Low	[]	[]	Solid
	19	None-sparse	None	[]	High (> 75%)	[]	[]	[]
	20	Mild-moderate	None	['Moderate', 'Severe']	Moderate (50 - 75%)	Low	[]	[]	Tubular
	21	None-sparse	None	Moderate	High (> 75%)	[]	High	Present		Disorderly (random/storiform)
	22	Mild-moderate	None	Severe	High (> 75%)	[]	High	Absent		Disorderly (random/storiform)
	23	None-sparse	None	None/mild	High (> 75%)	[]	Low	Absent		Orderly (parallel)
	24	Mild-moderate	None	None/mild	Moderate (50 - 75%)	Low	Medium	Absent	Micropapillary | Tubular	Less orderly (eg wavy)
	25	Mild-moderate	None	Moderate	High (> 75%)	Low	[]	[]	Solid(*)
	26	None-sparse	None	[]	Low (< 50%)	[]	[]	[]
	27	Marked	None	Moderate	High (> 75%)	Low	[]	[]	Solid | Tubular
	28	None-sparse	None	None/mild	High (> 75%)	[]	Low	Absent		Orderly (parallel)
	29	Marked	Some	Moderate	Moderate (50 - 75%)	Moderate	[]	[]	Tubular(*)
	30	Mild-moderate	None	None/mild	Low (< 50%)	[]	Medium	Absent		Orderly (parallel)
	31	None-sparse	None	[]	High (> 75%)	[]	[]	[]
	32	None-sparse	None	[]	High (> 75%)	[]	[]	[]
	33	None-sparse	None	Moderate	High (> 75%)	['Low', 'Moderate']	[]	[]	Tubular(*)
	34	None-sparse	None	[]	High (> 75%)	[]	[]	[]
	35	None-sparse	None	Moderate	High (> 75%)	Low	[]	[]	Solid(*)
	36	None-sparse	None	None/mild	['High (> 75%)', 'Low (< 50%)', 'Moderate (50 - 75%)']	[]	Low	Absent		Orderly (parallel)
	37	None-sparse	None	Moderate	High (> 75%)	Moderate	[]	[]	Tubular(*)
	38	None-sparse	None	None/mild	High (> 75%)	[]	Low	Present		Disorderly (random/storiform) | Less orderly (eg wavy) | Orderly (parallel)
	39	None-sparse	None	Moderate	High (> 75%)	Moderate	[]	[]	Trabecular | Tubular
	40	Mild-moderate	Some	Moderate	High (> 75%)	Moderate	[]	[]	Solid
	41	Marked	Some	[]	High (> 75%)	[]	[]	[]
	42	None-sparse	None	Moderate	High (> 75%)	Moderate	[]	[]	Tubular(*)
	43	Mild-moderate	None	Moderate	Moderate (50 - 75%)	Low	[]	[]	Papillary(*)
	44	None-sparse	None	['Moderate', 'None/mild', 'Severe']	High (> 75%)	Moderate	[]	[]	Papillary(*)
	45	None-sparse	None	[]	High (> 75%)	[]	[]	[]
	46	None-sparse	Some	[]	Low (< 50%)	[]	[]	[]
	Fleiss' kappa	0	0	0	0	0	0	0	0.44	0.42

## Sheet: figure3
(a) Logistic Regression Model - results in forest plot
	HPC	coef	std err	z	P>|z|	[0.025	0.975]
	0	-0.0425	0.049	-0.863	0.388	-0.139	0.054
	1	-0.0934	0.067	-1.392	0.164	-0.225	0.038
	2	0.0111	0.064	0.175	0.861	-0.114	0.136
	3	0.0846	0.077	1.095	0.273	-0.067	0.236
	4	0
	5	0
	6	0.2607	0.07	3.698	0	0.123	0.399
	7	0.1442	0.072	2	0.045	0.003	0.286
	8	-0.1402	0.066	-2.114	0.035	-0.27	-0.01
	9	0.0918	0.07	1.313	0.189	-0.045	0.229
	10	-0.0288	0.065	-0.44	0.66	-0.157	0.1
	11	-0.047	0.08	-0.59	0.555	-0.203	0.109
	12	-0.0006	0.103	-0.006	0.995	-0.203	0.201
	13	0.0752	0.077	0.976	0.329	-0.076	0.226
	14	-0.3364	0.068	-4.944	0	-0.47	-0.203
	15	0.4178	0.084	4.968	0	0.253	0.583
	16	0.3846	0.08	4.818	0	0.228	0.541
	17	0
	18	-0.113	0.053	-2.127	0.033	-0.217	-0.009
	19	0
	20	0.1008	0.071	1.429	0.153	-0.037	0.239
	21	0.1269	0.071	1.779	0.075	-0.013	0.267
	22	0.3215	0.072	4.443	0	0.18	0.463
	23	-0.0356	0.076	-0.469	0.639	-0.184	0.113
	24	-0.2418	0.096	-2.516	0.012	-0.43	-0.053
	25	-0.1857	0.068	-2.739	0.006	-0.319	-0.053
	26	-0.1382	0.087	-1.587	0.112	-0.309	0.032
	27	-0.1595	0.065	-2.44	0.015	-0.288	-0.031
	28	0.1392	0.057	2.436	0.015	0.027	0.251
	29	-0.0116	0.081	-0.143	0.886	-0.171	0.147
	30	-0.041	0.088	-0.465	0.642	-0.214	0.132
	31	0.1028	0.076	1.347	0.178	-0.047	0.252
	32	-0.1344	0.08	-1.685	0.092	-0.291	0.022
	33	-0.1511	0.081	-1.867	0.062	-0.31	0.008
	34	0.0626	0.075	0.839	0.401	-0.084	0.209
	35	0.2157	0.073	2.948	0.003	0.072	0.359
	36	0
	37	0.1781	0.077	2.323	0.02	0.028	0.328
	38	0.0637	0.077	0.823	0.41	-0.088	0.215
	39	-0.2784	0.078	-3.548	0	-0.432	-0.125
	40	-0.1515	0.071	-2.128	0.033	-0.291	-0.012
	41	0.0958	0.057	1.673	0.094	-0.016	0.208
	42	0.0486	0.069	0.709	0.478	-0.086	0.183
	43	-0.1141	0.077	-1.491	0.136	-0.264	0.036
	44	0
	45	0.1567	0.072	2.19	0.029	0.016	0.297
	46	0.1109	0.071	1.559	0.119	-0.029	0.25

## Sheet: figure4
(a) Cox model - results in forest plot
	HPC	coef	exp(coef)	se(coef)	coef lower 95%	coef upper 95%	exp(coef) lower 95%	exp(coef) upper 95%	z	p
	0	-2.01e-08	1	3.24535e-08	-8.37e-08	4.35142e-08	1	1	-0.619146	0.53582
	1	-0.0486588	0.952506	0.0293774	-0.106237	0.00891979	0.899211	1.00896	-1.65634	0.0976538
	2	-2.52e-09	1	3.22546e-08	-6.57e-08	6.06986e-08	1	1	-0.0781059	0.937744
	3	-0.0006968	0.999303	0.0303627	-0.0602066	0.058813	0.94157	1.06058	-0.0229505	0.98169
	4	-2.45e-08	1	3.02122e-08	-8.37e-08	3.47595e-08	1	1	-0.809453	0.418255
	5	-1.33e-08	1	2.46126e-08	-6.15e-08	3.49817e-08	1	1	-0.538671	0.590114
	6	0.0417598	1.04264	0.0243769	-0.0060182	0.0895377	0.994	1.09367	1.71308	0.0866971
	7	1.3841e-08	1	2.60063e-08	-3.71e-08	6.48125e-08	1	1	0.532217	0.594576
	8	1.02944e-08	1	2.09145e-08	-3.07e-08	5.1286e-08	1	1	0.492215	0.622567
	9	-7.83e-09	1	3.87464e-08	-8.38e-08	6.81147e-08	1	1	-0.202003	0.839915
	10	-0.0893602	0.914516	0.0281378	-0.144509	-0.0342111	0.865447	0.966368	-3.1758	0.00149423
	11	-0.0358098	0.964824	0.0375201	-0.109348	0.0377282	0.896419	1.03845	-0.954418	0.339872
	12	7.44429e-08	1	8.50651e-08	-9.23e-08	2.41167e-07	1	1	0.875129	0.381504
	13	0.00452773	1.00454	0.0179598	-0.0306728	0.0397282	0.969793	1.04053	0.252104	0.80096
	14	6.4147e-08	1	2.35876e-07	-3.98e-07	5.26456e-07	1	1	0.271952	0.785659
	15	0.0519858	1.05336	0.0234035	0.00611581	0.0978559	1.00613	1.1028	2.22128	0.0263317
	16	0.0304689	1.03094	0.0251969	-0.0189162	0.079854	0.981262	1.08313	1.20923	0.226574
	17	8.16322e-08	1	2.71733e-07	-4.51e-07	6.14218e-07	1	1	0.300414	0.763862
	18	-6.41e-09	1	3.21949e-08	-6.95e-08	5.66879e-08	1	1	-0.19919	0.842114
	19	-5.15e-08	1	7.70585e-08	-2.03e-07	9.94995e-08	1	1	-0.668743	0.50366
	20	0.0384403	1.03919	0.0474412	-0.0545428	0.131423	0.946918	1.14045	0.810272	0.417784
	21	0.027781	1.02817	0.0237481	-0.0187645	0.0743265	0.981411	1.07716	1.16982	0.242074
	22	0.0424205	1.04333	0.0176252	0.00787571	0.0769653	1.00791	1.08	2.40681	0.0160927
	23	0.0254934	1.02582	0.0219861	-0.0175985	0.0685853	0.982555	1.07099	1.15953	0.246242
	24	-0.0007701	0.99923	0.0443957	-0.087784	0.0862438	0.915959	1.09007	-0.0173465	0.98616
	25	7.13133e-09	1	1.8718e-08	-2.96e-08	4.3818e-08	1	1	0.380987	0.703213
	26	-0.064212	0.937806	0.0464211	-0.155196	0.0267716	0.856248	1.02713	-1.38325	0.166588
	27	-0.0624279	0.939481	0.0235748	-0.108633	-0.0162222	0.897059	0.983909	-2.64808	0.00809503
	28	2.52824e-08	1	4.4708e-08	-6.23e-08	1.12908e-07	1	1	0.565502	0.571733
	29	-2.25e-08	1	3.25631e-08	-8.63e-08	4.1365e-08	1	1	-0.68966	0.490408
	30	-9.11e-08	1	1.29315e-07	-3.45e-07	1.6238e-07	1	1	-0.704278	0.48126
	31	-7.53e-08	1	3.24074e-07	-7.1e-07	5.59876e-07	0.999999	1	-0.232346	0.816269
	32	-6.4e-08	1	1.47045e-07	-3.52e-07	2.24173e-07	1	1	-0.435439	0.663244
	33	0.00248575	1.00249	0.0274415	-0.0512986	0.0562701	0.949995	1.05788	0.0905836	0.927823
	34	-0.0094891	0.990556	0.0184217	-0.0455949	0.0266167	0.955429	1.02697	-0.515107	0.606479
	35	1.71332e-08	1	2.1576e-08	-2.52e-08	5.94215e-08	1	1	0.794086	0.427145
	36	-2.03e-08	1	5.18667e-08	-1.22e-07	8.13694e-08	1	1	-0.391146	0.695689
	37	0.0271346	1.02751	0.0258897	-0.0236084	0.0778776	0.976668	1.08099	1.04808	0.294601
	38	-7.82e-09	1	2.36035e-08	-5.41e-08	3.84372e-08	1	1	-0.331512	0.740258
	39	1.00776e-08	1	3.13163e-08	-5.13e-08	7.14565e-08	1	1	0.321801	0.747604
	40	-2.31e-08	1	2.74446e-08	-7.69e-08	3.07149e-08	1	1	-0.840805	0.400457
	41	-3.62e-08	1	6.30441e-08	-1.6e-07	8.7373e-08	1	1	-0.574061	0.565927
	42	6.70505e-08	1	2.05361e-07	-3.35e-07	4.69551e-07	1	1	0.3265	0.744046
	43	-7.67e-08	1	1.69452e-07	-4.09e-07	2.55377e-07	1	1	-0.452889	0.650629
	44	-4.84e-08	1	9.29234e-08	-2.31e-07	1.33681e-07	1	1	-0.521349	0.602124
	45	-0.0287799	0.97163	0.0196575	-0.0673079	0.00974807	0.934907	1.0098	-1.46407	0.143175
	46	-0.008872	0.991167	0.03486	-0.0771964	0.0594524	0.925708	1.06126	-0.254505	0.799106
(c) LogRank Tests (p-value shown in the header of the Kaplan Miere plots)
	test_name	null_distribution	t_0	test_statistic	degrees_of_freedom	p	-log2(p)
Train	logrank_test	chi squared	-1	62.4062	1	2.79437e-15	48.3464
	test_name	null_distribution	t_0	test_statistic	degrees_of_freedom	p	-log2(p)
Test	logrank_test	chi squared	-1	15.1443	1	9.96008e-05	13.2935
	test_name	null_distribution	t_0	test_statistic	degrees_of_freedom	p	-log2(p)
Additional (TCGA)	logrank_test	chi squared	-1	5.02096	1	0.0250423	5.31949
(d) LogRank Tests for TCGA Epithelioid Cases (p-value shown in the header of the Kaplan Miere plots)
	test_name	null_distribution	t_0	test_statistic	degrees_of_freedom	p	-log2(p)
HPL Method	logrank_test	chi squared	-1	5.02096	1	0.0250423	5.31949
	test_name	null_distribution	t_0	test_statistic	degrees_of_freedom	p	-log2(p)
Human Grading	logrank_test	chi squared	-1	1.16	1	0.28	1.83
(e) SHAP Decision Plots
	Train Set SHAP Base Values		Train Set SHAP Values
Train Set			0	1	2	3	4	5	6	7	8	9	10	11	12	13	14	15	16	17	18	19	20	21	22	23	24	25	26	27	28	29	30	31	32	33	34	35	36	37	38	39	40	41	42	43	44	45	46
	0.0514958		-5.87e-08	-0.0267732	3.69336e-10	0.00537416	-4.24e-08	2.00662e-08	-0.0042661	-1.29e-08	-1.09e-09	1.53034e-08	0.0212149	-0.0198934	-2.41e-08	-0.0084026	3.43269e-08	-0.0489585	-0.0084259	-1.13e-07	-3.51e-10	-7.18e-08	0.0129626	0.0114803	-0.0045761	-0.0147551	0.00422926	5.69214e-09	0.00179967	0.0648842	-4.75e-08	5.56434e-09	4.8936e-08	1.10952e-07	-5.19e-08	0.00507822	-0.0027647	3.02523e-08	1.2118e-08	0.0373251	9.08568e-09	-1.76e-09	6.34453e-09	2.40337e-08	-1.38e-08	3.16725e-08	1.02179e-08	-0.0514942	0.00229676
	0.0514958		-1.26e-08	0.0957855	8.5246e-10	0.00059956	-2.82e-08	3.70327e-08	-0.0417065	-5.86e-08	3.40025e-08	5.00715e-09	0.0335958	-0.0214226	3.9297e-08	0.0229813	-8.95e-08	0.0626308	0.0332873	-1.47e-08	8.93534e-12	-2.13e-08	0.0256251	0.0497795	-0.0243467	0.0289098	-0.0015578	-5.21e-09	-0.0355357	0.0597394	-2.16e-08	1.14386e-08	-7.69e-09	2.1383e-07	-4.88e-08	0.0104119	-0.0016398	4.15931e-09	-1.66e-08	0.0138443	-1.11e-08	-1.66e-09	6.36164e-08	-2.2e-08	8.33536e-08	4.62062e-08	-2.62e-08	-0.0562167	-0.014935
	0.0514958		-6.68e-08	-0.0056697	-3.7e-11	-0.0004306	-3.2e-08	9.46876e-09	-0.0081329	-1.25e-08	-1.24e-08	-8.79e-09	0.0237219	-0.0047534	-1.31e-08	-0.0012759	3.68795e-08	-0.0257569	-0.0312366	3.11145e-08	-4.02e-10	-5.07e-08	-0.0203391	-0.0641357	0.049597	-0.0128666	0.00409199	1.9835e-09	-0.0095897	-0.021762	2.15405e-08	1.78711e-08	3.94409e-08	9.85603e-08	-5.19e-08	-0.0056557	-0.0006968	-2.32e-08	3.85694e-09	-0.0087379	4.24295e-09	1.69972e-09	1.60483e-09	1.93232e-08	1.244e-08	3.00615e-08	1.20167e-08	-0.0623891	-0.0019796
	0.0514958		1.85116e-09	0.0115049	2.68038e-11	0.00374137	2.43451e-08	-6.32e-09	0.0204703	1.40521e-08	-4.02e-08	5.89211e-09	0.132903	0.0234631	-4.43e-08	0.00478691	7.65107e-08	0.0519355	0.0390488	-9.46e-08	5.67979e-10	7.13682e-08	-0.0589107	0.0514922	0.0947634	-0.0132847	-0.0003922	7.29053e-09	0.0744971	0.0095644	-3.14e-08	-1.52e-08	-2.41e-08	-5.18e-08	4.81941e-08	-0.0065597	-0.0005777	-3.69e-09	2.77915e-08	0.0599371	7.04922e-09	2.36224e-09	-6.52e-08	1.00792e-08	-7.61e-08	-4.09e-08	-2.9e-08	0.0231965	-0.0048947
	0.0514958		-5.86e-08	-0.0019176	-1.54e-10	-0.0033741	-1.18e-08	-3e-08	-0.0433679	-1.7e-08	2.05545e-08	-3.78e-08	-0.0277494	-0.0123	1.55094e-09	0.00468816	-4e-09	-0.0189716	-0.0148789	6.93424e-09	-1.33e-09	-6.6e-08	0.0133998	0.00415762	-0.0196082	0.00715334	0.00147373	-4.72e-09	-0.0311892	0.0443818	-5.91e-08	1.388e-08	4.00052e-08	-1.1e-07	-4.73e-09	0.00313924	0.00010193	-3.44e-08	-3e-09	-0.0065892	-4.76e-09	-2.71e-09	3.24977e-08	3.32559e-08	8.25927e-08	1.68807e-08	2.21426e-08	0.0472827	0.00432956
	0.0514958		3.49816e-08	-0.0489943	-2.26e-10	0.00455495	-2.1e-08	-6.91e-09	0.0228902	6.70078e-09	-2.93e-08	-2.2e-08	0.172729	0.0286254	-1.25e-08	-0.0045066	-7.16e-08	0.0339685	0.0449923	-3.88e-08	2.5601e-11	-4.43e-08	-0.000818	0.0372426	0.0780866	-0.0001763	0.00295454	3.14588e-09	0.0249779	-0.0035868	-8.33e-09	-8e-09	-4.68e-08	-5.81e-08	-1.66e-08	-0.0041463	-0.0005247	-1.31e-08	3.23186e-09	0.052921	6.63827e-09	2.28932e-09	-2.05e-08	4.65482e-08	-2.95e-08	1.2794e-10	4.54328e-08	0.0317387	0.0140147
	0.0514958		2.85332e-08	0.0516468	-3.75e-10	0.00762897	6.41319e-08	-3.52e-08	0.0754188	2.98452e-08	-6.33e-08	-4.65e-08	0.0263751	-0.0134447	-2.86e-08	-0.0052828	-2.87e-09	0.0987772	0.0460634	-5.92e-08	1.24279e-09	1.97508e-08	-0.0309313	0.0167391	0.13907	-0.0180874	0.0027365	4.40149e-09	-0.0783581	-0.0476928	-4.28e-08	-2.95e-08	-1.43e-08	-1.38e-07	6.57258e-08	-0.0177531	0.00132532	-3.05e-08	8.41658e-09	-0.0400768	1.73617e-08	4.15322e-09	-5.22e-08	9.21081e-09	-7.75e-08	-8.2e-08	1.40814e-08	0.0116405	0.00782489
	0.0514958		-1.47e-08	-0.0658302	-2.19e-10	-0.0029543	-1.27e-09	-1.04e-08	-0.0004829	1.2902e-08	-2.23e-08	-1.68e-08	0.115722	-0.0129556	-6.69e-08	-0.0241526	-5.19e-08	-0.0210125	0.00080625	1.25756e-09	-4.86e-11	-9.49e-08	0.0177656	-0.0468894	0.0450128	-0.0282409	0.00194858	-8.35e-10	0.0236356	-0.0254751	6.31294e-08	-7.53e-09	1.40117e-08	-3.55e-08	-3.98e-08	-0.0088851	-0.0009159	-1.32e-08	-1.44e-08	-0.0042344	7.48529e-09	3.29989e-09	-1.97e-08	2.14136e-08	-1.17e-07	2.7436e-08	4.01259e-08	-0.0457169	0.00215411
	0.0514958		5.45068e-08	-0.0238977	-1.11e-10	0.00143594	-2.81e-08	-5.01e-09	0.0726167	2.92318e-08	-1.78e-08	-8.76e-09	0.117821	0.0652051	-3.96e-08	-0.0246744	-7.15e-09	-0.0367595	0.027801	-9.52e-09	-2.34e-10	-6.11e-08	0.00385209	-0.0676704	0.0771893	-0.0367972	0.00068232	3.98854e-09	-0.0229245	-0.0244589	9.3845e-09	-2.17e-08	-3.83e-08	-1.04e-08	-2.44e-08	-0.0016375	-0.001962	1.71588e-08	1.42922e-08	0.0153332	1.28422e-08	2.12357e-09	-5.12e-08	5.06485e-08	-1.51e-07	-8.34e-08	1.77624e-08	0.0252543	0.00705561
	0.0514958		2.44663e-08	-0.0470195	-3.92e-10	0.00758151	4.69453e-08	-2.65e-08	0.0234825	7.71074e-09	-3.13e-09	-2.9e-08	-0.118908	0.0128894	-9.63e-11	0.0163121	6.29242e-08	0.0815778	0.00541538	-5.46e-08	-9.21e-10	-2.38e-08	0.0019911	0.0177815	0.0317264	-0.0136411	-0.0030952	4.53564e-10	0.00353661	-0.0103693	-2.56e-08	-1.42e-08	5.80653e-09	-1.04e-07	8.94226e-08	0.00673122	0.00203371	1.75897e-08	4.95125e-08	-0.0015756	1.24689e-08	-1.91e-09	-1.09e-08	5.79389e-08	2.11681e-08	-1.63e-08	-7.32e-09	0.0281606	0.0417385
	0.0514958		4.17117e-08	-0.0179785	-6.33e-11	-0.0091282	-3.47e-08	-1e-08	-0.105447	1.17774e-09	-3.39e-08	-5.39e-09	-0.0653393	0.0265497	2.36091e-08	0.0248739	-4.81e-08	-0.0006885	-0.0309253	1.65361e-07	-6.77e-11	-5.14e-08	0.0256742	0.0410477	-0.0801275	0.0305859	-0.0008944	-3.03e-09	0.0594466	-0.151657	2.40911e-08	1.44051e-08	6.99395e-08	-3.1e-08	-3.36e-08	-0.0014318	-0.0019641	-3.8e-08	6.07127e-09	-0.0839294	-1.41e-08	3.87077e-10	3.82191e-08	1.22809e-08	-1.03e-08	2.92248e-08	3.39064e-08	-0.0362009	0.00597356
	0.0514958		-3.02e-08	-0.0068505	3.41499e-10	0.00015552	1.88137e-08	1.9259e-08	-0.028541	-3.79e-08	8.4002e-09	3.99273e-09	0.0560268	-0.0269593	-3.31e-08	-0.0125595	2.80231e-08	-0.0157427	-0.0057068	1.40126e-08	4.97833e-10	-1.99e-08	0.056758	0.0133238	0.00245445	-0.0239857	0.00476855	8.21758e-09	0.00786506	0.1073	-5.08e-08	4.17218e-09	1.58741e-08	6.35855e-08	1.87636e-08	0.00569497	-0.001224	3.43744e-08	1.13399e-08	0.0838604	1.05261e-08	-1.31e-09	-3.07e-08	-5.77e-09	-3.61e-08	-6.57e-08	-9.31e-08	0.0613881	0.00040335
	0.0514958		-2.84e-09	0.0222631	2.91161e-10	-0.0017587	-1.18e-08	2.83537e-08	-0.0093663	-9.9e-09	3.12107e-08	5.38059e-09	0.00348248	-0.0307408	4.75031e-08	0.0292392	-1.03e-07	0.0637858	0.00663046	3.81286e-10	6.16863e-10	-3.47e-08	-0.0126899	0.02635	-0.0349151	0.0327686	-0.0011891	-3.29e-09	-0.0119367	0.0141057	-2.23e-08	5.86424e-09	-1.28e-08	1.38829e-07	-3.56e-09	0.00991142	0.00038085	-6.99e-09	6.9765e-09	-0.0100076	-9.8e-09	1.66339e-09	3.36825e-08	-5.27e-08	6.67595e-08	4.89553e-08	4.54212e-09	0.0238643	-0.0119689
	0.0514958		-1.39e-08	0.0487013	3.87206e-10	-0.0012507	-4.05e-08	2.19402e-08	-0.0327718	-1.74e-08	1.06053e-09	2.21461e-08	0.0983061	0.00941331	4.19068e-08	0.0169992	2.38406e-08	0.0432768	0.0219459	6.88928e-08	-2.09e-10	7.79674e-09	-0.016701	-0.0186955	0.0197118	0.0126456	-0.003893	-3.01e-09	0.0303833	0.146626	-2.51e-08	-3.6e-09	-2.76e-08	1.03401e-07	-3.39e-08	0.00732574	-0.0017903	1.2586e-08	7.7989e-09	0.0181501	-9.82e-09	-8.81e-10	-8.26e-09	3.77178e-08	6.90719e-09	3.32369e-09	-5.74e-08	-0.0051678	0.00242031
	0.0514958		-4.52e-08	0.081381	8.7425e-11	-0.0004365	7.70147e-09	-2.29e-08	0.0142035	-5.74e-09	1.31807e-08	-5.6e-09	-0.0181392	-0.0120728	-6.81e-09	-0.000724	1.23818e-08	-0.0146519	0.00806434	-4.3e-08	4.17932e-10	4.8972e-08	-0.0454439	0.00733376	0.0365238	-0.0013675	0.00281808	5.25101e-09	-0.0215336	0.0843307	-4.66e-08	1.09229e-08	9.62104e-09	-2.98e-08	2.89231e-08	0.00714869	0.00254572	2.58041e-08	6.90799e-09	0.045697	3.39988e-09	-1.76e-09	-9.49e-09	-3.43e-09	-6.59e-09	1.11379e-09	-2.08e-08	0.0346566	0.00745731
	0.0514958		6.39838e-08	0.0558599	-1.87e-10	-0.0074207	-9.81e-09	-3.24e-08	-0.022614	-8.3e-09	9.89351e-09	-3.27e-08	-0.208951	0.00798979	6.00998e-09	-0.0141758	4.81202e-08	-0.034863	-0.0287436	1.02241e-07	1.09457e-10	-1.99e-08	-0.0548503	-0.0421004	0.00531656	-0.0118347	0.00020265	-1.4e-09	-0.0075678	0.0647167	-1.24e-08	5.74264e-09	7.31007e-08	-6.42e-08	-1.04e-08	-0.0002374	0.00134961	5.81311e-09	1.68706e-08	-0.0371797	3.47961e-10	-1.83e-09	-1.1e-08	2.63462e-08	-1.67e-09	2.36046e-09	-7.13e-09	-0.0408771	0.00633233
	0.0514958		3.86689e-08	0.0967342	-2.56e-10	-0.0022674	-2.14e-08	-1.65e-08	-0.047542	-1.05e-08	8.45406e-09	-3.51e-08	0.116125	0.0175032	-1.04e-09	-0.0081198	-3.33e-08	-0.0280507	-0.0047531	3.97073e-08	-2.52e-10	-1.7e-08	-0.0414771	-0.0523289	-0.0457761	0.00122392	0.00341565	1.80303e-09	0.0215515	0.0625096	-3.61e-09	5.66802e-09	-2.27e-08	-1.57e-07	-1.47e-08	0.00717604	-0.0011866	2.37526e-08	-7.03e-09	0.0522969	6.6805e-10	6.47367e-10	-2.21e-09	2.06925e-08	-2.64e-08	-7.11e-09	8.71532e-10	0.00338113	0.00616744
	0.0514958		-3.68e-08	0.0399701	-1.53e-10	0.00350136	-3.98e-08	-2.08e-08	-0.0121185	-1.82e-08	3.55632e-08	-1.52e-08	-0.107297	0.00765625	-2.34e-08	-0.0200661	5.89965e-08	-0.0895937	-0.0321677	6.55669e-10	-1.16e-09	-9.41e-09	-0.028936	-0.104136	-0.118079	-0.0081355	0.0013934	1.19654e-10	-0.0138968	0.13176	-5.96e-08	3.22859e-09	2.36301e-08	-8.82e-10	-4.21e-08	0.00954557	-0.0014194	4.66463e-08	1.59998e-08	0.030598	9.61506e-09	-1.2e-09	-2.58e-08	2.28898e-08	-4.16e-08	-3.54e-08	-7.88e-08	-0.0533752	0.017662
	0.0514958		-2.8e-09	0.0674711	-2.5e-11	-0.0052767	1.19287e-08	7.28257e-09	-0.0124875	-2.63e-08	-6.45e-10	8.00087e-09	0.0144658	0.0180386	9.24512e-09	-0.0007335	1.18702e-07	0.00946846	0.0169905	7.59094e-08	-8.17e-10	-1.44e-08	-0.0168648	0.0117526	0.0187124	0.00849161	0.00260389	5.26696e-09	0.114467	0.0749161	1.17035e-09	3.87151e-09	-5.93e-09	4.16317e-08	1.37225e-08	0.00169744	-0.0012382	7.54803e-09	-1.35e-08	0.0453302	4.91668e-10	-4.82e-09	-1.11e-08	1.21662e-08	-1.54e-08	5.90262e-08	-3.67e-08	0.0350283	0.00893554
	0.0514958		-6.05e-08	0.0727315	6.28099e-11	-0.0044234	-1.21e-08	1.86472e-08	0.027872	-2.05e-08	2.09259e-08	1.39095e-08	-0.140505	-0.0027393	-2.8e-08	-0.0095896	1.09781e-07	-0.107345	-0.0473038	2.52152e-08	-5.02e-10	-4.55e-08	0.0115564	-0.0018136	-0.0713127	-0.011828	-7.54e-05	1.12318e-09	0.0593506	0.0716182	-1.39e-08	1.19571e-08	9.10573e-08	1.5272e-07	-2.52e-08	-0.0002583	0.00043119	3.08403e-08	2.34095e-08	0.0271108	1.96585e-09	-3.61e-09	-2.28e-08	-5.97e-09	-1.06e-08	1.43244e-08	-6.25e-08	-0.033905	-0.0047678
	0.0514958		2.62202e-08	-0.0713065	9.76504e-11	0.0158211	2.63526e-08	2.65062e-08	0.120327	2.60432e-08	2.14157e-08	-4.16e-09	0.204635	-0.0155952	-2.27e-08	-0.002408	2.87691e-09	0.0610251	0.0212027	-1.53e-07	7.84825e-10	2.91671e-09	-0.0482477	-0.0416525	0.0551779	-0.0396441	-0.0030353	3.84421e-09	-0.061785	-0.0921283	-1.97e-08	-2.72e-08	-1.56e-08	1.28623e-07	5.93475e-08	0.0108643	0.00169991	4.74237e-08	4.57419e-08	0.0323919	7.94961e-09	1.8667e-09	-4.24e-08	-5.17e-08	-2.1e-08	-5.29e-08	4.88956e-08	0.0203762	0.0103731
	0.0514958		-2.68e-08	0.0324416	-5.49e-10	-0.0001122	-2.8e-08	-2.24e-08	-0.0274424	-1.07e-08	-4.72e-08	-1.92e-08	-1.45e-05	-0.0022374	3.95792e-08	0.0340291	-9.71e-08	0.110985	0.0293311	9.23711e-08	4.17571e-10	-6.36e-08	0.0244599	-0.0504264	-0.0182192	0.0222604	-0.0008838	-1.25e-08	-0.0268578	0.136347	-4.93e-08	5.79515e-09	-3.04e-09	-1.46e-07	-3.97e-08	-0.0033962	-0.0013339	-3.1e-08	-8.95e-10	-0.0409965	-3.95e-09	2.80349e-09	3.09397e-08	1.29511e-08	2.83925e-08	3.46995e-08	4.25546e-08	-0.035114	-0.0121578
	0.0514958		2.71518e-09	0.00572144	2.02251e-11	0.00310323	-2.56e-08	3.73064e-09	-0.0615625	-2.55e-08	4.3151e-08	7.72382e-09	0.0614519	0.00661819	-1.9e-08	-0.0018988	-4.6e-08	-0.0412098	-0.0208235	-4.93e-08	-2.43e-10	-2.96e-08	0.00278694	0.0301434	-0.0781231	0.0076373	0.00476964	-2.76e-10	0.00923281	0.0364199	1.54275e-08	1.98154e-08	1.84144e-08	-5.63e-08	-1.74e-08	0.00689986	-0.0026641	3.86218e-08	-1.73e-08	0.0333975	1.01994e-09	-4.18e-10	1.87724e-08	1.35101e-08	4.82441e-08	2.6517e-08	2.46338e-09	-0.0047948	0.00342742
	0.0514958		-3.55e-09	0.00648727	1.50672e-10	-0.0074197	-2.14e-08	-9.49e-09	-0.0033228	-3.64e-10	-4.16e-08	-1.16e-08	-0.012526	0.00488206	5.19824e-08	0.028326	-9.25e-08	0.0826417	0.0292085	1.64063e-07	6.31246e-10	-1.03e-07	0.0464284	0.0361939	-0.0024788	0.0371425	-0.0005112	-6.73e-09	0.0373002	0.127759	3.5961e-08	1.12586e-08	3.78029e-08	7.71556e-08	-6.51e-08	-0.0105025	-0.0002222	-3.08e-08	-2.29e-08	-0.0840532	-1.18e-08	4.83857e-09	3.07467e-08	2.74236e-08	-1.19e-08	1.07133e-07	8.83127e-08	-0.0797626	-0.0087369
	0.0514958		4.48671e-08	-0.0072737	2.58573e-10	0.0042349	4.02367e-09	-9.44e-10	-0.0177149	8.43668e-09	3.6823e-08	-6.84e-09	0.0285547	0.0311424	-1.06e-08	0.00114293	-3.38e-08	0.00855821	0.0187465	-5.22e-08	1.91492e-10	-3.36e-08	-0.030814	0.0110358	0.0731547	-0.006227	0.00110865	1.85697e-09	0.0788444	-0.0003053	-6.25e-08	-2.97e-09	-1.85e-08	4.58156e-08	-2.16e-08	0.00863694	0.00029216	3.38759e-08	2.16899e-08	0.029542	-1.22e-09	1.23465e-10	-1.3e-08	2.06579e-08	3.07064e-08	1.82408e-08	1.47714e-08	-0.0422959	0.0194346
	0.0514958		-2.01e-08	0.00904481	-4.79e-11	0.00274803	-9.83e-09	-2.02e-08	0.036798	-1.51e-10	-3.1e-09	-3.32e-08	-0.0507773	0.0165701	-3.85e-08	-0.0249102	5.06112e-08	-0.0591415	-0.0104199	-8.38e-08	-1.37e-10	-5.11e-08	-0.0248354	-0.0986513	-0.0277388	-0.0326994	0.00253506	2.5926e-09	-0.0024552	0.0498879	-4.41e-08	-3.71e-09	3.26474e-08	-9.02e-08	-7.82e-09	0.0057249	-0.0019592	3.66358e-08	3.58029e-08	-0.0420959	1.58244e-08	-1.7e-10	-4.44e-08	1.73586e-08	-1.27e-07	-5.27e-08	-8.21e-08	6.6457e-05	-0.0029377
	0.0514958		-1.31e-08	-0.0686285	1.72047e-10	-0.0122909	-3.48e-09	-6.96e-09	-0.0632594	-1.11e-08	-2.76e-08	-3.1e-08	0.0895014	0.00946702	5.1439e-08	0.0249155	-1.54e-07	0.0412663	0.0264445	2.42368e-07	6.97568e-10	-8.31e-08	0.0189588	0.0542809	-0.0235378	0.04803	-0.0025159	-4.52e-09	0.0289216	0.0567497	5.41821e-08	1.59146e-08	-3.59e-08	-6.99e-08	4.40209e-09	-0.0137756	0.00017577	-2.85e-08	-4.52e-08	-0.0876545	-2.53e-08	3.18145e-09	2.83543e-08	8.70371e-09	-2.96e-10	9.88342e-08	8.34624e-08	0.0582531	-0.0103056
	0.0514958		3.32831e-08	-0.006857	4.24108e-12	-9.02e-05	-2.17e-08	5.77679e-09	0.00593111	-7.14e-11	6.40978e-09	1.14701e-08	0.00192428	-0.0064842	-2.96e-08	-0.0012691	8.2153e-08	0.00066091	-0.0228059	-5.96e-08	-1.19e-09	-2.63e-08	-0.0002497	-0.0105323	-0.0132292	-0.0199008	0.00175062	-4.87e-10	-0.0086424	-0.0470344	-3.34e-08	-4.59e-09	3.8345e-08	5.85929e-08	-5.77e-08	0.0026411	-0.0002728	1.93316e-08	1.15623e-08	-0.0206392	7.88724e-09	-1.02e-09	-6.91e-10	-3.05e-08	-1.87e-08	6.62856e-09	-1.73e-08	-0.0752349	-0.0014828
	0.0514958		-2.65e-08	0.0355265	-2.55e-10	0.00445674	-2.73e-08	-1.74e-08	0.0654696	8.4026e-09	-2.73e-08	-1.62e-08	0.0413013	0.00486321	-8.01e-08	-0.0359029	5.55175e-08	-0.0436872	-0.0064342	-9.89e-08	-6.17e-10	-4.09e-08	-0.0092	-0.0507435	0.0223577	-0.0725809	0.00413334	3.36677e-09	-0.0363298	0.0208869	1.97276e-09	-1.16e-08	5.74644e-09	-4.47e-08	-3.02e-08	-0.004384	-0.0020007	1.63348e-08	3.00106e-08	0.00022876	1.40171e-08	2.34819e-10	-5.87e-08	1.74719e-08	-9.62e-08	-7.51e-08	-5.64e-08	0.0392994	0.00576176
	0.0514958		3.86409e-08	-0.0541491	-4.91e-11	-0.0036838	-3.77e-10	-2.3e-08	0.00247336	3.52739e-09	-2.41e-08	-4.08e-08	0.130125	0.0391617	1.08131e-08	0.0142975	-1.14e-07	0.0726804	0.0456753	8.19411e-08	-1.3e-11	-4.14e-08	0.00467416	0.021399	0.0401698	0.0260065	-0.0011751	-7.53e-09	-0.0207587	-0.0273522	3.50752e-08	-9.07e-09	-1.3e-08	-1.05e-07	-2.97e-09	-0.0056131	-0.001172	-3.69e-08	-4.53e-09	-0.0418108	-9.16e-09	2.56897e-09	4.06403e-08	1.72288e-08	-5.06e-08	1.40933e-08	3.20404e-08	0.0334978	0.00598998
	0.0514958		1.96566e-08	-0.0343068	2.77867e-10	0.00026526	2.07184e-08	1.2222e-08	-0.0158558	-1.66e-08	-3.43e-08	-7.21e-09	-0.0556796	0.0176651	9.25913e-08	0.0622845	-5.04e-08	0.166194	0.0644011	1.14533e-07	-1.5e-09	-6.76e-08	0.0707793	0.0199757	0.00121402	0.0719035	-0.0041815	-4.65e-09	0.0377554	-0.0024244	8.05311e-10	1.52892e-08	7.09068e-08	4.97183e-08	-8.48e-09	-0.0020173	0.00190392	-1.25e-08	2.48321e-09	-0.008422	-1.75e-08	1.54285e-09	1.16846e-08	-1.28e-08	5.65347e-08	1.18613e-07	6.02357e-08	-0.006593	0.00612725
	0.0514958		-3.29e-08	-0.0025298	-2.33e-10	-0.0010997	5.27998e-09	-2.12e-08	0.0389587	1.31504e-08	-3e-08	-2.88e-08	-0.15562	0.00558554	-5.25e-09	-0.0004441	1.27968e-08	0.0400219	-0.0040742	1.77207e-08	-4.42e-11	-6.09e-08	-0.0107188	-0.0555363	0.0256826	-0.019357	-0.0019752	-2.51e-09	-0.03507	-0.0854072	-2.67e-08	-8.3e-09	-5.61e-09	-3.79e-08	-9.17e-09	-0.0094315	0.00031211	-2.67e-08	3.63518e-09	-0.0078248	5.09746e-09	3.99955e-09	7.26483e-09	-1.12e-08	-1.24e-07	-1.78e-08	1.86361e-09	-0.001992	0.0112717
	0.0514958		-2.08e-08	0.0286964	3.20222e-10	0.0103298	3.577e-08	2.57103e-08	-0.0893349	-3.15e-08	3.01829e-08	3.31013e-09	0.108218	-0.0352761	4.42294e-08	0.00507865	1.55669e-09	0.0621821	0.0435004	-1.1e-07	1.67805e-09	5.21493e-08	-0.0323291	0.0538313	0.0228899	0.0330023	-0.000387	-7.37e-11	0.108366	0.0511362	-1.85e-08	2.4798e-08	-9.49e-08	1.24227e-07	5.76048e-08	0.0137412	0.00163547	4.46199e-09	4.17782e-09	0.109341	-8.76e-09	-3.17e-09	1.46709e-08	-4.92e-08	5.25031e-08	3.76995e-08	-3.52e-08	0.0188735	-0.0133465
	0.0514958		6.48509e-08	0.0167945	-2.36e-10	-0.0042813	2.37189e-08	-1.25e-08	0.0186882	-6.06e-09	3.74524e-08	-5.61e-09	-0.249796	-0.017847	-1.6e-08	-0.0208744	6.67124e-08	-0.116892	-0.0282883	2.61655e-08	-5.11e-10	-1.1e-08	-0.053497	-0.0499228	-0.0460962	-0.0173258	0.0002287	8.25678e-10	-0.0228056	-0.0047671	-2.49e-08	2.65931e-09	3.39914e-08	-6.48e-08	9.79952e-09	-0.0003461	-0.0005114	2.39247e-08	9.20092e-09	-0.0519159	4.01355e-09	-3.54e-09	-2.23e-08	-4.43e-08	4.08738e-08	-2.64e-08	-5.35e-08	0.0273439	0.00451719
	0.0514958		-1.36e-08	-0.0058842	-7.04e-11	-0.0046335	-2.54e-08	5.03473e-09	-0.0373769	-1.66e-08	-4.07e-08	-2.87e-09	0.0885622	0.00220837	2.86759e-08	0.0235362	-3.03e-08	0.083145	0.040328	4.66383e-08	3.27338e-11	-1.03e-07	0.0135033	0.0193961	-0.0002515	0.0289188	-0.0001842	-3.46e-09	0.0169286	0.0258241	-2.52e-08	8.60821e-09	2.39927e-08	1.16074e-07	-3.59e-08	0.0022287	0.00161903	-1.37e-08	1.04512e-08	-0.0248332	-2.19e-09	5.81822e-10	1.66461e-08	1.12753e-08	1.56753e-08	2.83963e-08	3.80783e-09	-0.0210754	-0.0131263
	0.0514958		-1.66e-08	0.115883	1.4944e-11	-0.0001777	-2.92e-08	-1e-08	0.0234211	3.75552e-09	-2.83e-08	-1.73e-08	0.00843813	0.014544	-2.27e-08	-0.025447	5.67851e-09	-0.079687	-0.0042042	-2.04e-08	2.93613e-10	-3.19e-09	-0.0401255	-0.015849	0.0373721	-0.0068751	0.00482788	6.35504e-09	0.037861	0.00292433	-4.67e-09	3.01691e-10	1.03147e-08	1.09018e-08	-4.45e-08	-0.0015153	-0.000434	-2.44e-09	1.93245e-08	0.0413431	7.13853e-09	5.79992e-10	-4.37e-08	2.96465e-08	-8.85e-08	-2.53e-08	9.42859e-09	-0.0554451	0.00930934
	0.0514958		-1.19e-08	0.0210474	3.37807e-10	-0.0033267	-1.34e-08	3.10066e-08	0.0318799	-9.21e-09	-1.63e-08	7.45863e-09	-0.0615605	-0.0057494	-4.22e-08	-0.02345	7.67004e-08	-0.018841	-0.003557	-1.17e-08	-1.77e-10	-4.41e-08	0.01378	-0.051738	0.0297797	-0.0380923	0.00649146	5.78701e-09	0.0192399	0.0721672	-2.61e-08	-3.58e-09	3.13794e-08	1.53484e-07	-5.79e-08	-0.0005489	-0.0013271	1.14745e-08	1.63806e-08	0.0172775	6.20299e-09	-8e-10	-5.15e-08	-1.23e-09	-7.49e-08	-5.8e-08	-4.89e-08	-0.0590265	-0.0038413
	0.0514958		2.80839e-08	0.109424	4.95417e-10	-0.0068045	-4.23e-08	1.57869e-08	-0.0033985	-2.76e-08	1.81349e-08	5.58579e-10	-0.206154	0.0113461	3.7891e-09	0.00578137	3.94762e-08	-0.0732144	-0.0303194	8.70972e-08	-7.17e-10	-4.74e-08	-0.0001101	-0.0319967	-0.1129	0.0262175	0.00089796	-5.79e-09	0.00826277	0.066423	4.90109e-08	-2.05e-11	6.90116e-08	1.65971e-07	-5e-08	0.00041506	-0.0022372	2.62015e-08	-1.98e-08	-0.0456713	-1.08e-08	-1.84e-09	-5.8e-09	3.68634e-08	2.26178e-08	-2.56e-08	-7.54e-08	-0.0046821	0.00310518
	0.0514958		5.2578e-08	-0.0518511	2.70331e-10	0.00155442	-1.78e-08	1.75105e-08	0.042892	1.61667e-08	-1.18e-09	5.67014e-09	0.0704205	0.00273375	1.36013e-08	-0.0100241	-4.5e-08	-0.062532	0.00769526	1.81812e-09	6.81888e-10	1.61584e-08	-0.0187552	-0.0838324	-0.0144476	0.0108021	-0.0045718	4.98124e-09	0.0224117	-0.065753	3.9621e-08	-2.45e-08	-5.99e-08	1.13022e-07	-1.91e-08	-0.000134	-0.0003843	1.092e-08	-1.48e-08	0.0150774	-5.46e-09	3.88036e-09	-6.62e-08	3.70561e-08	-8.94e-08	-2.3e-08	3.12884e-08	-0.0135314	0.0118595
	0.0514958		-4e-08	-0.0552473	1.84957e-10	0.00295003	-4.58e-08	5.7068e-09	0.0261685	-2.24e-08	5.20673e-08	-1.08e-08	0.0841859	0.00703076	-6.4e-08	-0.0274714	4.02205e-08	-0.12103	-0.0614042	-1.54e-08	-1.1e-09	-1.06e-07	0.0647357	-0.0459663	-0.0516033	-0.0399213	0.00529767	-1.21e-09	-0.0062007	0.0322573	-2.49e-08	1.52959e-08	4.08554e-08	5.17073e-08	-6.28e-08	0.00577344	-0.0015395	3.31508e-08	-2.3e-09	-0.001235	8.49764e-09	-2.14e-09	5.49595e-09	3.6421e-08	5.33532e-08	3.1431e-09	-5.33e-09	-0.0508352	0.00220487
	0.0514958		2.52854e-09	0.0513459	3.20704e-11	-0.0099825	5.3429e-10	-1.75e-08	-0.0245555	-3.68e-08	-4.27e-08	-1.97e-08	-0.016293	-0.0081732	3.49895e-08	0.0199923	-6.55e-08	-0.0130944	-0.0130154	1.00085e-07	-1.31e-10	-6.89e-08	0.122823	0.00454227	-0.0558895	0.0317175	-0.0007851	-2.09e-09	-0.118092	0.0563561	-2.89e-09	3.15073e-08	4.09041e-08	7.73712e-08	-1.78e-08	-0.0090478	-0.0006254	-2.55e-08	-3.49e-08	0.00228389	-1.73e-08	3.1352e-09	3.78611e-09	-5.48e-08	-3.68e-08	3.33486e-08	2.71194e-08	-0.0017187	-0.0169116
	0.0514958		-4.1e-08	-0.0164545	-1.9e-10	-0.0027663	-2.03e-08	-2.04e-08	-0.06306	-2.02e-08	-8.84e-09	-4.2e-08	-0.0027718	0.0297422	-1.89e-08	0.00676543	-3.75e-08	0.0211135	-0.0040323	-2.58e-08	-1.28e-09	-4.13e-08	-0.0041474	0.0456312	0.00986847	0.00058939	0.00084898	-1.14e-09	-0.0244983	0.0206537	-3e-08	1.55077e-08	3.11138e-08	-1.68e-07	-3.45e-08	-0.0005299	-0.0004654	-4.98e-08	8.30007e-09	-0.039082	1.10278e-09	-1.12e-09	3.53512e-08	4.37798e-08	2.82899e-08	2.5526e-08	1.23704e-08	-0.0571542	0.00656717
	0.0514958		3.26455e-08	0.0737958	-2.81e-10	-0.0137638	1.03862e-08	-2.77e-08	0.079972	-8.6e-09	8.35434e-09	-1.13e-09	-0.35236	-0.0489774	2.01841e-08	-0.0006166	-2.86e-08	0.029362	-0.0552629	1.87898e-07	3.95992e-10	-1.52e-08	-0.0207914	-0.027178	-0.0720803	-0.061865	-0.0132575	-6.4e-09	-0.141144	0.0286488	-1.04e-08	-1.93e-08	-2.38e-09	-3.66e-08	4.52048e-08	0.00530378	0.00117699	-3e-09	7.75436e-08	-0.0264742	-1.22e-08	5.14142e-09	2.23555e-08	7.84115e-08	-2.71e-08	-4.18e-08	-6.96e-08	0.0081814	-0.0022626
	0.0514958		-5.87e-08	-0.037193	2.69068e-10	-0.0063871	-2.08e-08	3.39307e-09	-0.0114652	-7.93e-09	-9.87e-09	-1.21e-08	-0.0843898	-0.0188047	-9.12e-10	-0.0056799	2.17693e-08	-0.0622475	-0.0338983	1.24467e-08	2.3883e-10	-1.12e-07	-0.0172314	-0.0217665	-0.0696051	-0.0010403	-6.91e-05	-7.44e-10	-0.0091084	0.0190599	-4.29e-08	1.49524e-08	2.58154e-08	-5.14e-08	-1.34e-08	0.00145486	0.00086629	1.52003e-08	-1.67e-08	-0.0402214	1.42695e-09	-1.26e-09	9.63828e-10	6.41074e-10	1.2658e-08	3.52197e-08	2.02611e-08	0.0143427	-0.0131888
	0.0514958		4.92049e-08	-0.0059581	1.08223e-10	-0.0007753	-2.41e-08	-1.32e-08	0.0537453	4.834e-08	-3.87e-08	-3.22e-08	0.0211388	0.0252221	-2.34e-08	-0.0253122	-1.42e-08	-0.048015	-0.0081329	2.95538e-08	9.28509e-10	-2.33e-08	-0.016861	-0.086625	0.0399315	-0.0340225	-0.0016524	3.56611e-09	-0.0099885	-0.0771229	-1.24e-08	-1.28e-08	1.0472e-08	-5.88e-10	-3.42e-08	-0.0044754	-0.0008785	5.92498e-09	2.5303e-08	0.0171546	2.21304e-09	7.31758e-09	-4.21e-08	-4.43e-09	-1.18e-07	-1.48e-08	4.20189e-08	-0.0351245	0.00793865
	0.0514958		3.52507e-08	-0.0311815	-3.84e-10	0.00115679	-1.5e-08	-2.71e-08	0.00200419	-8.49e-09	3.50986e-08	3.94056e-09	-0.275433	-0.0204436	6.44636e-09	-0.0212346	3.53902e-08	-0.0900066	-0.0589173	-1.12e-07	-5.87e-10	1.61174e-08	0.0589275	-0.0397238	-0.117908	-0.0362283	-0.0054102	-7.65e-09	-0.0929732	-0.0121716	-1.84e-08	-3.85e-09	1.37922e-09	-5.84e-08	9.85236e-09	0.00158438	3.32566e-05	1.31548e-08	9.37348e-09	-0.039389	2.47426e-09	-2.43e-09	2.44957e-08	-6.23e-08	1.98926e-08	-4.87e-08	-9.93e-08	0.0187512	0.00369941
	0.0514958		-4.83e-08	0.0349968	-5.1e-11	-0.0033915	-1.76e-08	-1.43e-08	-0.0524673	-2.02e-08	3.04608e-08	-1.35e-08	-0.130067	-0.0078664	-2.52e-08	-0.0248805	5.60125e-08	-0.09698	-0.0731584	2.02839e-08	-7.19e-10	-4.27e-08	0.00053916	-0.0819336	-0.0148991	-0.0295489	0.00278003	-2.1e-09	-0.0107581	0.0758577	-2.74e-08	1.11879e-08	-1.9e-08	-1.58e-07	-4.08e-08	-0.0006296	-0.0032481	1.29365e-08	-2.33e-08	-0.0635223	3.68441e-09	-2.61e-09	8.99916e-09	5.7314e-09	1.0993e-08	3.29797e-08	-2.59e-08	-0.0330165	0.00344919
	0.0514958		-3.28e-08	0.0120304	-6.23e-10	0.00422974	-3.81e-08	-3e-08	-0.0174613	-2.24e-08	-6.96e-08	-2.47e-08	0.0812727	-0.0050867	-3.66e-08	0.0101307	-5.81e-08	0.0739721	0.00152728	-5.2e-08	-1.5e-10	-3.25e-08	0.0184829	0.0212524	0.0347634	-0.0153246	-0.0001579	-1.14e-10	-0.0911502	0.0849197	-4.97e-08	-2.09e-09	2.03086e-08	-6.01e-08	-4.36e-08	-0.0013185	0.00010531	-2.79e-08	4.31648e-08	0.0130252	9.74768e-09	2.31468e-09	3.02605e-08	3.77027e-08	-2.8e-08	-2.94e-08	-6.8e-08	-0.0372342	-0.0063699
	0.0514958		-8.36e-09	-0.0872655	5.89743e-10	-0.0096952	-4.35e-08	3.02365e-09	0.00868182	-4.4e-09	3.58702e-08	-8.9e-09	-0.167566	0.0533959	-7.72e-08	-0.0475632	6.63496e-08	-0.212705	-0.0745892	1.03448e-07	-1.52e-09	-5.05e-08	0.00305697	-0.0672809	-0.0547472	-0.0769273	0.00121827	4.16105e-09	-0.0221275	-0.0507089	-2.23e-08	7.98478e-09	6.18293e-08	-8.12e-09	-6.88e-08	-0.0012539	-0.0019262	4.20316e-08	1.43126e-08	0.0183904	2.46378e-08	-2.25e-10	-1.8e-08	1.30297e-08	-1.41e-08	-4.22e-08	-9.33e-08	-0.0614183	0.00868822
	0.0514958		2.73964e-09	-0.0421513	4.18832e-10	0.00709589	-6.23e-09	3.62584e-08	0.0106089	-6.16e-09	7.33505e-09	7.57937e-09	0.109722	0.00516234	2.2695e-08	0.0180068	4.01173e-08	0.0682737	0.0276805	-5.34e-08	3.14892e-10	1.23102e-09	-0.0350268	0.018919	0.0730007	0.0202547	-0.0027655	3.83324e-09	0.0585154	-0.0123847	-3.36e-08	6.34163e-09	3.38534e-08	1.82494e-07	3.33037e-08	0.0114405	0.00207674	-4.67e-09	2.7261e-08	0.0759592	-4.29e-09	-2.37e-09	-3.15e-09	-3.44e-08	2.69726e-08	1.79074e-08	-1.07e-08	0.0291642	-0.0099395
	0.0514958		6.94294e-09	-0.0230523	-2.02e-10	0.00351628	-2.63e-08	-1.05e-08	0.01046	-1e-08	-2.36e-08	-3.34e-09	0.153015	-0.0061949	-4.12e-08	-0.0164324	-7.83e-08	0.0399713	0.0276285	-4.07e-08	5.09126e-10	-7.51e-08	0.0218398	0.0297501	0.0142098	-0.0151484	0.0062948	-1.56e-09	0.0142946	0.0821935	-3.94e-08	5.66048e-09	-9.06e-09	7.49171e-08	-3.82e-08	0.00545977	-0.0014003	2.74382e-09	4.38817e-09	0.061219	1.33138e-08	1.29833e-09	1.45527e-09	-1.96e-08	-2.37e-08	-9.39e-09	-2.12e-08	-0.0439392	0.00572505
	0.0514958		3.95243e-08	-0.115223	6.12218e-11	-0.0058026	-4.59e-08	1.77682e-08	0.047218	1.1631e-09	-1.31e-08	2.12041e-09	0.0907758	-2.86e-05	6.54217e-08	-0.0019537	-6.71e-08	-0.0883822	0.0148149	5.67008e-08	-1.3e-09	-1.32e-07	0.0505768	-0.0364651	-0.0848765	-0.0121405	-0.0080622	-7.33e-09	-0.113759	-0.0858068	-1.63e-08	-5.83e-09	-1.17e-07	-1.22e-08	-7.22e-08	-0.0001136	-0.0017193	-2.82e-08	-6.63e-08	-0.0360345	-1.12e-08	3.1065e-09	2.80067e-08	3.66485e-08	-8.01e-10	-6.69e-09	6.92026e-08	0.0160058	-0.0116241
	0.0514958		7.94068e-08	-0.0400333	-2.97e-10	0.00633652	-1.7e-08	-2.43e-08	0.0605439	2.73241e-08	-3.97e-08	-2.57e-09	0.0476473	-0.0092506	-1.47e-08	-0.0006415	-3.76e-08	-0.0175965	0.014735	-8.73e-08	7.20888e-10	2.56571e-08	-0.029755	-0.0279715	0.0493547	-0.0174739	-0.0009563	2.7412e-09	-0.0598086	-0.0804056	-5.08e-08	-1.61e-08	-6.79e-08	-1.26e-07	2.88174e-09	-0.0034312	0.00111244	-3.39e-09	5.59552e-09	0.0226451	1.90349e-09	2.83298e-09	-3.08e-08	-2.8e-08	-5.85e-08	-4.74e-08	2.39982e-08	0.028651	0.00099365
	0.0514958		-6.33e-08	-0.0692806	4.5733e-11	0.00356631	-2.94e-08	-1.11e-08	0.0100563	-1.21e-08	-4.4e-08	-1.74e-08	0.0667119	-0.0129009	-4.23e-08	-0.010552	-9.49e-09	-0.0157777	0.00377179	-3.89e-08	-4.82e-10	-7.43e-08	-0.0019266	-0.0062305	-0.0210947	-0.0356677	0.00083084	1.7367e-09	-0.0230146	-0.0010737	-4.97e-08	-3.61e-09	2.17952e-08	3.82055e-08	-4.5e-08	0.00042597	-0.0009812	1.69621e-08	2.0855e-08	0.0441265	9.53209e-09	5.7745e-10	-9.99e-09	1.42481e-08	-7.09e-08	2.07968e-08	1.23808e-08	-0.041888	0.00228738
	0.0514958		1.55037e-08	-0.0710694	3.19214e-10	-0.0158541	-1.97e-08	1.43598e-08	-0.0588423	-3.23e-08	1.07852e-09	-2.66e-09	0.0932228	-0.0209916	7.65649e-09	-0.0159627	-5.69e-08	-0.199203	-0.0420201	1.71751e-07	1.32486e-10	-1.8e-07	0.0849141	-0.0144325	-0.054519	-0.0127316	0.00226958	-7.84e-09	-0.205689	0.0208926	6.86632e-08	4.84022e-08	4.5983e-08	8.21548e-08	-4.58e-08	-0.0057602	-0.0020479	-1.53e-08	-1.14e-07	-0.0133538	-1.32e-08	6.36789e-09	1.45999e-08	-6.2e-08	3.46191e-08	9.38967e-08	4.42935e-08	-0.0025567	-0.0364894
	0.0514958		-1.57e-08	0.0112787	7.2741e-10	-0.0052607	-2.64e-08	2.23568e-08	-0.0501464	-2.38e-08	6.65272e-08	6.83354e-10	-0.274539	0.0160374	7.46427e-09	-0.0359968	5.72617e-08	-0.14412	-0.0326689	3.41304e-09	-2.9e-10	-4.44e-08	-0.02152	-0.0429643	-0.0679748	-0.0184156	0.00069	-6.88e-09	0.0991351	0.0378196	-3.25e-08	1.11167e-09	4.22434e-08	1.05702e-07	-6.15e-08	0.00269918	-0.0029352	3.77009e-08	-2.75e-08	-0.0314246	7.83119e-09	-5.17e-09	-2.3e-09	-2.96e-09	4.87727e-08	5.19712e-08	-1.15e-07	-0.0682016	0.00066493
	0.0514958		3.95547e-08	-0.0975043	7.83322e-11	-0.0001678	3.77987e-08	-3.26e-08	0.0606132	5.70599e-08	1.45839e-08	-4.33e-08	0.0190926	0.0262466	-6.79e-08	-0.0605186	7.71808e-08	-0.0849666	-0.0260336	-3.27e-08	-1.13e-09	-3.18e-08	-0.0240889	-0.0365061	-0.0160619	-0.0771132	-0.0004282	1.09512e-09	-0.043543	-0.168183	-1.04e-08	-2.06e-08	-3.14e-08	-9.12e-08	6.36033e-08	0.00139242	0.00151398	3.64613e-08	-8.04e-09	-0.01524	1.41336e-08	-8.02e-10	-5.97e-08	-8.64e-09	-7.21e-08	-3.31e-08	4.6365e-08	0.0160403	0.00877576
	0.0514958		-7.66e-08	-0.0048702	-4.93e-10	-0.0078982	-5.32e-08	-3.39e-08	-0.0432359	-2.26e-08	-3.25e-08	-4.23e-08	0.0630081	-0.0294696	-1.26e-08	-0.0218225	-1.17e-07	-0.109991	-0.0496615	6.19463e-08	2.38452e-10	-1.28e-07	0.00081411	-0.0345116	-0.116365	-0.0211452	0.00132828	-1.15e-08	-0.101502	0.0523481	-1.47e-08	2.18176e-08	-2.38e-09	-1.62e-07	-7.73e-08	-0.0106941	-0.0025429	-2.67e-08	-2.94e-08	-0.0788784	-7.43e-09	1.70989e-09	2.64093e-08	-1.42e-08	-5.69e-08	2.24674e-09	3.54793e-08	-0.0645488	-0.0198757
	0.0514958		2.846e-08	-0.119021	2.24083e-10	9.02472e-05	-4.42e-08	3.29497e-08	0.103739	6.60381e-08	-5.05e-08	8.98057e-09	0.131228	0.0567489	-5.03e-08	-0.0304414	-6.24e-08	0.0153778	-0.0178529	-4.07e-08	8.83131e-10	-8.52e-08	0.0364354	-0.0215271	0.132081	-0.0700828	0.00126725	9.69093e-09	0.057111	-0.0832806	-2.89e-08	-2.15e-08	-1.54e-08	1.64217e-07	-6.44e-08	-0.0065399	-0.0013102	9.27492e-09	2.21576e-08	-0.056239	1.8743e-08	4.65974e-09	-6.76e-08	-1.75e-08	-6.45e-08	5.19906e-09	5.23143e-08	-0.0510223	-0.0065039
	0.0514958		2.68915e-08	-0.0860986	4.5902e-10	0.0113145	3.40639e-08	1.65807e-08	0.0636973	-1.77e-08	-4.62e-09	8.15357e-11	0.00577523	-0.0228807	2.18788e-08	0.0344811	-6.35e-08	0.0610757	-0.0198552	-8e-08	3.80073e-10	-9.64e-08	0.00900703	-0.0306318	-0.0613764	-0.008429	-0.0006202	-5.62e-09	-0.122132	-0.0706373	-6.17e-10	1.04662e-08	-4.64e-08	2.81423e-08	3.02436e-08	0.00113113	-5.41e-05	-2.83e-09	-2.19e-08	-0.0184771	8.34349e-09	9.45208e-10	1.76283e-08	-1.11e-07	-1.22e-08	-2.98e-08	-4.65e-09	0.00163636	-0.0503325
	0.0514958		2.1292e-08	0.0560527	-5.15e-10	0.00720474	-1.81e-08	-3.28e-08	0.072497	2.44144e-08	-6.76e-08	-4.17e-08	-0.014359	-0.002988	-3.48e-08	0.00600437	-1.12e-07	0.0811044	0.0159325	1.93549e-08	1.51045e-09	1.23509e-08	-0.047366	0.0372549	0.122789	-0.0221971	0.00319329	5.59512e-09	-0.0831632	0.0121925	-1.15e-08	-9.72e-09	-1.7e-08	-1.62e-07	1.67147e-08	-0.0073458	0.00327191	-3.93e-08	3.14505e-08	-0.0169138	1.17898e-08	4.77054e-09	4.6127e-09	-3.09e-09	-7.91e-08	-4.16e-08	4.13733e-08	0.0181144	-0.0074605
	0.0514958		-3.82e-08	0.0937145	-8.24e-10	0.0150008	3.84967e-08	-4.24e-08	0.0358637	-2.2e-08	2.63363e-08	-3.68e-08	-0.0935972	-0.0349581	-3.13e-08	-0.0112611	2.19761e-08	0.0147357	0.0132702	-1.59e-07	-4.56e-10	6.11749e-08	-0.0443112	-0.020705	-0.0864455	-0.0084523	0.00109695	-7.44e-09	-0.125382	0.0471227	-1.71e-08	-2.8e-09	-5.13e-08	-2.55e-07	3.88801e-08	0.00862443	0.00155364	2.99803e-08	4.82936e-08	-0.0198108	1.51233e-08	-5.01e-09	2.86996e-08	-9.96e-09	1.13623e-08	-2.64e-08	-6.15e-08	0.0169652	0.0113231
	0.0514958		5.3355e-08	-0.0791128	4.13821e-10	0.00407741	4.96448e-08	1.92514e-08	0.0731156	2.00617e-08	-9.16e-09	2.80367e-09	0.150837	-0.0206984	5.05052e-09	0.0066489	-4.08e-08	-0.0110506	0.0257308	-1.5e-07	1.61265e-09	-4.88e-08	-0.0338413	-0.055138	0.0367891	0.00125911	-0.0029492	8.39267e-09	-0.06271	-0.0548158	-1.76e-08	-1.06e-08	-8.31e-08	8.85486e-08	5.6189e-08	0.00704413	0.00158313	3.98133e-08	6.53622e-09	0.029594	2.1341e-09	4.32551e-09	-2.84e-08	-7.01e-08	-8.7e-08	-7.77e-08	5.44943e-09	0.0176528	0.00591737
	0.0514958		-1.76e-08	0.0878081	-3.53e-10	0.00467838	-1.5e-08	-2.57e-08	0.0019258	-2.17e-08	-1.5e-08	-3.04e-08	-0.105635	0.0130396	-2.76e-10	0.00194303	-3.89e-09	0.0120369	-0.0022149	-3.67e-08	-9.14e-10	-4.28e-08	0.00731348	-0.0532784	0.00628146	-0.0063446	0.00340531	-8.27e-10	-0.0391232	0.101743	-6.08e-08	8.24537e-09	-2.25e-09	-1.21e-07	-2.45e-08	0.00180367	-0.0020611	-1.4e-08	-9.5e-10	-0.0002714	5.14018e-09	2.03149e-10	-4.2e-09	3.94498e-08	-8.63e-09	-7.48e-09	-4.75e-08	-0.0436377	0.0111477
	0.0514958		4.49102e-08	0.0486063	-1.98e-10	0.00483707	-1.5e-08	1.90622e-08	0.0567221	1.65932e-08	3.21843e-08	1.12211e-08	0.089807	-0.0260307	-4.05e-08	-0.0021508	2.08944e-08	0.0546539	0.0096089	-1.71e-07	5.00745e-10	1.11778e-08	-0.0662561	-0.0189293	-0.0022005	-0.0511882	-0.0012789	-5.58e-09	-0.0642843	0.0579893	-1.94e-08	-1.88e-08	-2.48e-08	8.75035e-08	-2.81e-08	0.00886149	-0.000806	3.01308e-08	3.56785e-08	-0.0322196	1.20856e-08	9.16604e-10	-1.27e-08	-7.36e-08	8.91095e-10	-3.15e-08	-4.96e-08	0.0200588	-0.0327553
	0.0514958		5.28467e-08	-0.137567	4.1422e-10	-0.0162764	-1.2e-08	3.22176e-08	-0.0451321	-4.47e-09	-8.76e-09	-1.73e-09	-0.0928158	-0.0025515	8.09182e-08	0.0109394	-8.54e-08	-0.0935079	-0.0534579	2.257e-07	8.92272e-11	-1.64e-07	0.0490574	-0.0254409	-0.0696868	0.0279898	-0.0084379	-6.23e-09	-0.0362567	-0.0460707	6.61285e-08	2.06216e-08	8.04286e-09	1.13916e-07	-3.16e-08	-0.0077012	-0.0002681	-2.18e-08	-7.09e-08	-0.0545502	-2.46e-08	4.99335e-09	2.12984e-08	-1.71e-08	3.95992e-08	9.24993e-08	5.6739e-08	0.00671784	-0.0178232
	0.0514958		-3.06e-08	-0.0219461	3.8575e-10	0.00426398	-4.23e-08	2.80363e-08	0.00150155	-1.94e-08	-1.71e-09	5.132e-09	0.0365934	0.00934403	2.09372e-08	0.0202584	-1.38e-07	0.0838947	0.0381704	-3.62e-08	-3.82e-11	-5.35e-08	0.0140576	0.0495816	0.00667794	0.0258763	-0.0016874	-5.22e-09	-0.0013773	0.0465715	-4.09e-08	6.57233e-09	-5.21e-09	1.02986e-07	-5.67e-08	0.00682349	-0.001976	-2.87e-08	-8.76e-11	-0.0449042	-1.82e-09	1.29227e-10	3.5555e-08	1.58287e-08	5.59575e-08	2.96351e-08	-1.75e-08	-0.0618076	-0.0097493
	0.0514958		-8.03e-08	-0.0846091	1.18942e-10	0.00560457	-2.92e-09	-1.7e-08	-0.0693996	-3.7e-09	1.41981e-08	-3.89e-08	0.0241767	0.00124128	1.20973e-08	-0.0203135	-4.04e-08	-0.0745036	-0.0488129	-1.6e-07	-1.24e-09	-1.3e-07	0.0625537	-0.0332194	-0.0804043	-0.0416418	-0.0010788	-3.9e-09	-0.0027896	0.0393536	-1.43e-08	5.84421e-09	3.68072e-08	-1.67e-07	-8.45e-08	0.00857433	0.00095272	-2.63e-08	1.4087e-09	0.0185521	6.72675e-09	-1.86e-10	2.60316e-08	8.56511e-08	5.34095e-08	6.3433e-08	-1.2e-08	-0.129323	0.00807706
	0.0514958		1.29038e-08	-0.12367	1.99185e-10	-0.0001158	4.58501e-08	-5.77e-09	0.0879102	3.25275e-09	6.03786e-09	-2.82e-08	0.0612035	0.0002718	-6.42e-09	-0.0068836	-1.04e-07	0.0466473	0.0456435	-2.05e-08	-2.08e-10	-8.01e-08	0.0686615	-0.0115021	0.02935	0.00945584	-0.0015903	-8.6e-09	-0.0557865	-0.0656316	3.85807e-08	3.31874e-09	-5.36e-08	-5.31e-08	6.65598e-08	0.00119985	0.00061067	-1.01e-08	-3.65e-08	-0.0491126	1.42053e-09	2.20563e-09	3.57373e-08	-1.1e-09	6.15796e-08	1.01526e-08	8.35656e-08	0.0267093	-0.006265
	0.0514958		-2.12e-08	0.0271617	1.92562e-10	-0.0017766	-3.66e-08	1.33629e-08	-0.0181911	-2.17e-08	4.82387e-09	2.18201e-09	-0.176269	-0.0204366	-4.99e-08	-0.03723	9.54509e-08	-0.14671	-0.109599	-3.22e-08	1.87122e-10	-5.51e-10	0.0483032	-0.0497304	-0.0772974	-0.0516425	0.00040206	4.52324e-09	0.0342971	0.0353581	-4.38e-08	-5.71e-09	6.92521e-08	9.19908e-08	-5.17e-08	0.00164351	-0.0010315	3.8396e-08	1.87118e-08	0.0376959	1.2213e-08	-7.33e-10	-4.9e-08	-2.4e-08	-1.02e-07	-7.67e-08	-1.31e-07	-0.0627974	0.00022377
	0.0514958		-3.35e-08	-0.0189031	5.07094e-10	-0.0038138	1.295e-08	2.40741e-08	-0.0616788	-2.97e-08	4.23903e-08	2.0285e-09	-0.170067	-0.0226014	1.25843e-08	0.00429867	2.07436e-08	-0.0920877	-0.004849	4.74072e-09	-9.22e-10	-3.48e-08	0.0145651	0.0432977	-0.0569392	0.0398602	0.00168428	-3.43e-09	-0.0888231	0.0446389	-1.62e-08	3.91632e-08	2.31794e-08	1.15189e-07	1.61318e-08	0.00307091	0.001503	1.06064e-09	-4.85e-08	-0.015162	-5.09e-09	-7.01e-09	2.78467e-08	-1.8e-08	1.46768e-07	2.24321e-08	-4.22e-08	0.0157843	-0.0098085
	0.0514958		6.30892e-09	-0.0767319	1.37421e-10	1.22424e-05	1.91648e-08	2.44039e-08	0.026026	4.48567e-09	1.08181e-08	2.71516e-09	-0.0219922	0.020547	5.93209e-08	0.0253532	5.95944e-08	0.140468	0.0555384	7.77359e-09	-5.35e-10	-5.75e-09	0.0139019	0.0204618	0.124618	0.0194987	-0.0065146	-5.79e-10	0.0258592	0.0459487	-3.57e-08	-1.31e-08	-2.9e-08	1.44069e-07	3.64085e-08	0.00323452	0.00260424	-2.85e-08	-1.26e-08	0.00211116	-8.69e-09	-2.96e-09	1.68774e-08	5.82898e-08	4.07649e-08	4.94835e-08	1.32436e-08	0.0174394	0.0264252
	0.0514958		-1.23e-08	-0.0162922	5.00707e-10	0.00573869	-2.97e-08	1.3947e-08	0.0347621	-1.85e-08	1.59445e-08	3.10963e-09	-0.0523493	0.00424986	-7.54e-08	-0.0295546	8.03129e-08	-0.0398513	-0.0248739	-2.01e-07	-1.52e-10	-1.01e-08	0.0344176	-0.072994	0.0193444	-0.0989657	3.07945e-05	8.38204e-09	0.0441851	0.0765794	-3.97e-08	-1.13e-08	3.16907e-08	1.32563e-07	-5.79e-08	0.0024126	0.00012036	1.60518e-08	2.49879e-08	0.0439594	1.03903e-08	-1.26e-09	-6.94e-08	-1.98e-08	8.52109e-09	-8.62e-08	-8.33e-08	-0.0626082	0.00641691
	0.0514958		3.69049e-08	0.0335695	1.52758e-10	-0.0123186	-2.81e-08	1.90256e-08	0.00934734	3.61067e-09	-3.69e-08	8.84312e-10	-0.0255974	0.00306437	8.98818e-08	0.0322866	-7.09e-08	0.108141	0.00561024	2.59235e-07	-1.09e-10	-3.75e-08	0.00204069	-0.0329286	0.016968	0.0453101	-0.0050119	-4.3e-09	-0.0477257	0.0388384	-1.41e-08	5.07979e-09	2.77295e-08	1.0712e-07	-4.95e-08	-0.0077352	-0.000809	-2.14e-08	-3.18e-08	-0.0241174	-2.49e-08	4.94627e-09	2.58547e-08	-7.55e-09	1.00015e-09	2.10167e-08	6.52043e-08	0.0130263	-0.0067853
	0.0514958		2.40063e-08	-0.0265864	2.83908e-10	0.00257163	-3.16e-08	-1.62e-08	0.00592918	-5.32e-09	-3.69e-08	-3.93e-08	0.131705	0.0384904	-1.18e-08	0.0157905	-5.64e-08	0.0948864	0.043263	2.83974e-08	2.97545e-10	-6.29e-08	-0.0050031	0.0597274	0.0975959	0.0120109	0.00427475	3.64604e-09	0.0362278	0.013317	-1.41e-08	7.28036e-09	1.02941e-08	-3.34e-08	-1.75e-08	-0.0079052	-0.0008784	-3.42e-08	-1.18e-08	0.0180412	5.05715e-09	1.86859e-09	7.19313e-09	4.37002e-08	-6.5e-08	1.32889e-08	3.47607e-08	0.0285199	0.00349121
	0.0514958		-6.48e-09	-0.0210268	3.20673e-11	0.00821276	3.53791e-08	2.30216e-08	0.0933121	-1e-08	-2.64e-08	1.20407e-09	0.318971	-0.0006997	-6.35e-08	-0.035363	1.30917e-08	-0.0818176	0.0206382	-2.5e-07	1.51345e-09	-9.08e-08	0.050147	0.00972979	0.0664866	0.00617925	0.00864308	1.08302e-08	-0.0160823	0.0210084	-1.39e-08	2.48449e-09	-6.85e-08	-2.51e-08	5.06006e-08	0.00424864	0.0013765	4.44321e-08	-1.24e-08	0.0959687	2.2283e-08	1.21896e-09	-4.58e-08	-2.7e-08	-7.94e-08	-8.56e-08	-2.22e-08	0.012834	0.0010442
	0.0514958		3.55865e-08	0.0477877	-8.15e-10	-0.0043455	4.30207e-09	-4.05e-08	0.100427	4.76241e-08	-3.49e-09	-4.4e-08	0.12517	0.00581517	-1.34e-08	-0.0130862	-7.93e-08	-0.035385	-0.0411185	-1.89e-07	3.26439e-10	5.07057e-08	-0.0610483	-0.0311487	-0.0775512	-0.0650803	-0.0019222	-3.16e-09	-0.146374	0.0356845	-1.29e-08	-3.15e-08	-2.97e-08	-1.72e-07	1.35676e-08	2.19271e-05	0.00132044	2.69983e-08	4.00185e-08	-0.0305617	-3.11e-09	5.47987e-09	-3.76e-08	-2.35e-08	-7.73e-08	-5.68e-08	2.20965e-08	0.0115267	-0.0199436
	0.0514958		3.38491e-08	0.0769003	-2.15e-10	-0.0043387	-5.44e-08	-4.03e-08	-0.0772557	-2.46e-08	-3.45e-08	-6.15e-08	-0.142386	-0.0091116	1.35232e-08	-0.0226275	-7.62e-08	-0.0839575	-0.0229639	4.12174e-08	-5.5e-10	-1.01e-07	-0.0317865	-0.0288029	-0.0743192	-0.0082072	0.00044404	-6.56e-09	-0.131586	0.031528	-1.14e-08	2.40165e-08	-5.82e-08	-2.87e-07	-6.35e-08	-0.0043694	-0.0027172	-2.37e-08	-2.74e-08	-0.028147	5.27456e-09	1.31283e-09	2.33443e-08	-1.7e-08	-3.07e-08	3.13523e-08	7.92291e-09	0.0095504	-0.0099999
	0.0514958		-2.19e-08	-0.0756168	5.84988e-10	-0.0016337	2.75716e-08	6.45526e-09	0.0487013	-2.87e-08	-4.16e-08	-1.79e-08	0.0179057	0.00334133	-3.36e-08	0.00398658	6.74742e-08	-0.0015632	-0.0482417	1.38136e-08	1.22394e-09	-1.15e-07	-0.0125837	0.0543029	0.0628413	-0.0354447	0.00669119	9.61694e-09	0.0102393	0.0606315	-9.95e-09	1.7794e-08	9.18793e-08	7.62876e-08	2.30534e-08	-0.0028592	0.00060377	-4.95e-09	-4.36e-09	0.0721295	1.06725e-08	3.48078e-09	-3.36e-08	-4.07e-08	-9.6e-08	-2.74e-08	-1.41e-08	0.0197382	-0.0156966
	0.0514958		1.99847e-08	-0.206406	2.8169e-10	-0.0201258	-1.8e-08	1.24196e-08	-0.0576839	-9.37e-09	-2.35e-08	-5.83e-09	-0.103559	0.0824722	3.30725e-08	-0.0168626	-5.1e-08	-0.138025	-0.0375026	3.09918e-07	-8.09e-10	-2.07e-07	0.047606	-0.0100846	-0.0485282	-0.0509631	-0.010045	-4.69e-09	0.0338324	-0.133864	3.41916e-08	1.90351e-09	-3.74e-08	5.08102e-08	-2.61e-08	-0.0049389	1.26716e-05	-1.28e-08	-6.49e-08	-0.008878	-1.97e-08	3.6844e-09	1.19542e-08	1.00627e-08	-5.42e-08	9.1325e-08	3.93779e-08	-0.0062198	-0.0083631
	0.0514958		3.20214e-08	0.00306778	-2.66e-10	0.00818987	5.19204e-09	-1.38e-08	0.13654	4.73479e-08	-3.74e-08	-9.23e-09	-0.117418	-0.0422088	-7.89e-08	-0.0085305	-7.29e-08	0.0880516	0.0295787	-4.55e-08	1.67184e-09	-9.09e-09	-0.132901	-0.0263354	0.0703588	-0.0430855	-0.0042274	-4.08e-09	-0.135203	-0.244831	-9.87e-09	-2.77e-08	-3.47e-09	1.65818e-08	-3.4e-09	-0.0094054	0.00114655	-2.66e-08	4.16408e-08	-0.0256069	1.31593e-08	5.0696e-09	2.18428e-08	-3.5e-08	-5.58e-08	-9.51e-08	6.61109e-08	0.00747153	-0.0131674
	0.0514958		3.80458e-08	0.0414961	4.92136e-10	0.0143657	3.65036e-08	2.33007e-08	0.136049	-2.27e-09	-1.26e-08	1.42271e-09	0.0309685	-0.0304479	3.41867e-08	0.0120799	-8.38e-08	0.134528	0.0837533	-7.55e-08	1.37368e-09	-3.67e-08	0.00084622	0.0972186	0.0906411	0.0223946	-0.0035934	4.831e-09	-0.0743847	0.0415679	1.23994e-08	-6.56e-09	-7.85e-08	1.10916e-07	2.86858e-08	0.00626219	0.00144039	-2.7e-08	-7.29e-09	-0.0090705	1.15537e-08	2.10074e-09	2.6792e-08	-9.31e-09	3.98111e-08	2.71533e-08	6.69458e-08	0.0143241	-0.0012753
	0.0514958		1.75393e-08	-0.236724	2.53197e-10	-0.0089895	1.8901e-08	1.09464e-08	0.130405	-1.52e-08	-2.15e-08	-8.25e-09	0.165346	0.0788482	-1.27e-07	-0.027713	-4.66e-08	-0.131609	-0.0340722	2.41587e-08	-7.48e-10	-2.11e-07	0.0714215	-0.006783	-0.0439792	-0.0453496	-0.0054984	-4.36e-09	-0.234306	-0.0961852	2.63276e-09	-3.33e-09	-1.07e-07	-8.07e-08	2.52773e-08	-0.0043153	0.00044019	3.58524e-08	-9.3e-08	-0.0054794	1.67806e-08	3.40298e-09	9.94521e-09	-8.07e-08	-4.49e-08	-1.54e-08	3.56454e-08	-0.0090014	-0.0081841
	0.0514958		-1e-07	-0.0026602	-6.95e-10	0.0125728	3.08774e-08	-3.4e-08	0.0836257	-2.45e-08	-2.1e-08	-3.64e-08	-0.07705	-0.0474877	-1.26e-07	-0.0366729	-4.54e-08	-0.0356744	-0.053644	-1.73e-07	-3.85e-10	-2.82e-08	-0.0658536	-0.0256199	-0.0169404	-0.0606032	0.00161834	1.95392e-09	-0.169638	-0.0422618	-9.41e-09	-1.97e-08	-1.11e-07	-1.74e-07	4.36824e-08	-0.0006085	0.0011207	-1.03e-08	5.29131e-08	-0.0248703	2.32252e-08	-1.16e-09	-8.68e-09	-5.15e-08	-7e-08	-9.18e-08	-6.94e-08	0.00686869	-0.007887
	0.0514958		-5.19e-08	0.00534515	-4.2e-11	-0.0050444	-6.72e-08	1.93075e-08	-0.0767471	-2.44e-08	-3.25e-08	-1.71e-09	0.0138971	-0.0065205	7.68985e-08	-0.0062239	7.50726e-08	-0.0651492	-0.0535404	-2.13e-08	8.69282e-11	-1.33e-07	0.0565759	-0.0255202	-0.069796	0.0153192	0.00720849	-2.82e-09	0.096656	0.0257112	-9.35e-09	2.5671e-08	4.52866e-08	8.88581e-08	-9.38e-08	-0.0078546	-0.0050935	-2.18e-08	-4.19e-08	0.0104084	5.07985e-09	-1.63e-09	5.53794e-10	7.64248e-08	-2.44e-08	6.3614e-08	-3.02e-09	0.00678467	-0.0291747
	0.0514958		2.57271e-08	-0.0976495	3.486e-10	-0.0094277	2.59293e-08	1.58792e-08	0.00488149	-8.77e-09	3.57764e-09	-4.39e-09	0.121612	-0.0067316	2.39707e-08	-0.0329711	-3.81e-09	-0.0697898	-0.0205175	2.55997e-07	-5.07e-10	-1.59e-07	0.0302278	-0.0178375	-0.0592105	0.0514141	-0.0009876	-5.47e-09	-0.0684907	0.012098	1.07414e-07	2.69681e-08	-6.68e-08	6.99207e-08	3.60783e-08	-0.0064034	0.00083955	-3.21e-09	-1.15e-07	-0.0168589	-5.24e-10	2.29097e-09	1.66718e-08	3.8338e-08	-2.67e-09	6.7146e-08	-1.27e-08	0.00031198	-0.0243568
	0.0514958		4.50264e-08	-0.086412	5.73473e-10	-0.0079034	7.89659e-09	1.15969e-08	-0.106417	7.97275e-09	-3.65e-10	4.71679e-09	-0.175258	-0.0114102	7.70281e-08	0.0206152	-2.33e-08	0.0734388	0.0526139	2.75064e-08	-7.75e-10	-1.68e-08	0.0412426	-0.0438935	0.046707	0.00395066	-0.0078129	3.15832e-09	-0.0117512	-0.0381582	-2.11e-08	-1.7e-09	8.65524e-09	1.34147e-07	6.15371e-08	0.00811694	0.00178087	3.49508e-08	-6.22e-10	-0.0069801	-9.99e-09	-1.27e-09	-5.87e-10	-3.62e-08	-9.43e-08	3.30854e-08	3.72936e-08	0.0222642	-0.004758
	0.0514958		-3.11e-08	-0.0110755	5.52195e-10	8.5902e-05	4.09281e-08	2.6406e-08	0.0773876	1.26864e-08	-4.19e-08	3.85507e-09	0.0847934	-0.0149474	-8.54e-13	0.00156908	-2.9e-08	0.1096	0.0630455	1.53139e-08	1.05098e-09	7.66561e-08	-0.143983	0.0250343	0.0818235	0.00259319	0.00046602	4.35854e-09	-0.0251658	0.0538988	3.26588e-08	-2.33e-08	-8.18e-08	5.67583e-08	5.91282e-08	0.00283581	0.0016918	-3.11e-08	1.70336e-08	0.0578921	1.23153e-08	2.2905e-09	-2.75e-08	-6.86e-08	3.97326e-08	2.68961e-09	2.08901e-08	0.0201871	-0.0097875
	0.0514958		3.5118e-08	-0.0820068	5.23375e-10	-0.0112383	-1.26e-08	2.15368e-08	-0.0367839	-8.4e-09	-7e-09	4.10885e-11	-0.0542216	0.0364716	5.68949e-08	0.0219902	-1.99e-08	0.0426951	0.00604008	1.73703e-07	6.59076e-10	-1.18e-07	0.0549373	-0.0117501	-0.0249665	0.0478974	-0.0053973	-4.86e-09	0.0470779	0.0345637	1.14542e-08	8.67132e-09	2.77467e-08	1.19839e-07	-6.54e-09	-0.00318	0.00022306	-1.37e-08	-4.37e-08	-0.0299105	-2.39e-08	-8.23e-10	2.89946e-08	3.0196e-08	9.78193e-09	1.21545e-07	2.0045e-08	0.0173736	-0.0120946
	0.0514958		-3.52e-08	-0.0460662	5.41888e-10	-0.0121716	4.01688e-08	2.58731e-08	-0.0787791	-2.5e-08	7.48685e-09	3.43763e-09	-0.154501	-0.0095623	4.79045e-08	0.0123576	-2.64e-09	0.00484657	0.0307941	1.41012e-07	-1.12e-09	-1.26e-07	0.0385946	-0.0267785	0.029489	0.0170219	-0.0064972	-4.15e-10	0.0751476	0.0517826	1.84675e-09	-9.15e-09	-1.73e-08	1.25126e-07	4.48144e-08	0.00107067	0.00164865	-1.16e-08	-3.45e-08	-0.006745	-1.14e-08	-2.03e-09	-7.41e-09	-2.69e-09	8.70112e-08	1.16017e-07	1.58194e-08	0.0191809	-0.0052396
	0.0514958		2.85411e-08	-0.0374412	5.74746e-11	0.0117658	3.45886e-08	2.19567e-08	0.0381634	2.28318e-08	6.33528e-09	3.69991e-10	-0.0872894	-0.0005052	1.08414e-08	-0.0140521	9.55636e-08	0.0726384	0.0556347	-1.62e-07	1.40118e-09	1.04455e-07	-0.0726692	0.0081068	0.114143	-0.0068968	-0.0056048	8.33687e-09	0.176645	-0.0671251	-1.31e-08	-3.09e-08	-6.01e-08	1.03492e-07	3.97903e-08	0.00973366	0.00133158	3.48678e-08	7.11215e-08	0.0833987	2.52223e-08	-4.01e-10	-6.89e-08	8.35393e-08	-2.52e-08	5.28987e-08	5.24381e-08	0.0117865	0.0198218
	0.0514958		-3.12e-08	0.0375341	-1.11e-10	0.0143012	-3.18e-08	1.15777e-08	0.0633645	2.58889e-09	1.83969e-08	1.31149e-09	0.257091	-0.0696691	-1.79e-07	-0.0407307	-4.85e-08	-0.184792	-0.0625077	-1.98e-07	8.55987e-10	-8.65e-08	0.0293199	-0.0341508	-0.0459284	-0.0675113	0.0148233	5.73596e-09	-0.0918063	-0.0382347	-1.49e-08	-7.68e-09	-7.91e-08	4.61592e-08	-9.91e-08	0.00364802	-0.0001867	5.15227e-08	-2.49e-08	0.0510182	2.61438e-08	-1.55e-09	-1.57e-08	-6.15e-08	-4.68e-08	-4.49e-08	6.65861e-08	-0.0970408	-0.0081371
	0.0514958		5.88035e-10	-0.0088923	3.16695e-10	-0.0166377	-7.51e-08	1.42296e-08	-0.0583709	-1.88e-08	-2.59e-08	-5.68e-09	0.0886243	-0.055898	-8.43e-08	-0.0312127	-5.65e-08	-0.145907	-0.0417168	2.449e-07	1.22148e-09	-1.5e-07	-0.0183367	-0.0141406	-0.0541168	-0.0027316	0.00962752	-5.1e-09	-0.0126001	0.00554749	4.12571e-08	3.18163e-08	1.95027e-07	-1.37e-08	-9.72e-08	-0.0057051	-0.0050275	-1.51e-08	-6.5e-08	-0.0130533	-3.89e-09	4.03013e-09	1.44223e-08	-7.06e-08	-5.47e-08	9.73242e-08	4.39635e-08	-0.0028026	-0.0403966
	0.0514958		-3.62e-08	0.0977418	1.0334e-10	-0.0039439	-5.92e-08	2.56403e-08	0.0488981	-6.65e-09	4.24074e-09	3.25524e-09	-0.1233	-0.0086391	-3.33e-08	-0.0194536	6.51174e-08	-0.0345232	-0.0682858	2.38828e-08	1.75309e-10	-5.24e-08	-0.0262867	-0.0397119	-0.0893501	-0.0720146	-0.0032453	-7.65e-09	0.0214276	0.0508579	-1.84e-08	-1.84e-08	1.02363e-07	1.2384e-07	-9.26e-08	0.00866628	-0.0038113	3.5259e-08	2.47576e-08	-0.0393768	-4.07e-09	4.45819e-09	-9.04e-09	-3e-08	-8.87e-08	-3.4e-08	-1.76e-08	-0.0832764	-0.0060128
	0.0514958		-5.98e-08	-0.0002085	1.71578e-13	-0.009029	-4.1e-08	2.12537e-08	0.0488855	-6.16e-09	-3.51e-08	-1.81e-10	0.040952	0.026068	-1.42e-09	-0.0071891	-4.71e-08	-0.132435	-0.0580721	1.40687e-07	-2.06e-10	-1.47e-07	0.0403662	-0.0298818	0.015472	-0.0304977	-0.0021197	-6.67e-09	0.0104262	0.0334396	8.76405e-08	2.81436e-09	3.7001e-08	-2.54e-09	-1.01e-07	-0.0086784	-0.0041938	-2.44e-08	-5.02e-08	-0.0292575	3.29633e-10	5.37188e-09	2.40007e-08	1.88382e-08	-7.56e-08	5.93144e-08	6.17597e-08	-0.0560741	-0.0073333
	0.0514958		1.27112e-08	-0.0373305	-9.52e-10	0.00743567	1.47566e-08	-7.02e-08	-0.0359633	-1.2e-08	-1.77e-08	-7.09e-08	0.143494	-0.0530882	-1.15e-07	-0.0246124	-3.78e-08	-0.118942	-0.0272995	-1.01e-07	-6.27e-10	-5.82e-08	0.03011	-0.0002646	-0.0349978	-0.0400711	0.0131271	-3.71e-09	-0.266621	-0.0190397	6.79989e-09	4.07067e-08	1.29069e-08	-3.01e-07	1.89082e-08	-0.003084	0.0002047	-7.02e-09	1.01334e-08	0.00123079	1.45504e-08	2.84735e-09	5.97876e-09	8.70839e-09	-3.63e-08	-9.99e-08	2.82759e-08	-0.0144932	-0.0109805
	0.0514958		-6.96e-08	-0.0379934	3.78893e-10	0.00568102	3.89638e-08	2.50274e-08	0.00035505	8.32887e-09	-8.06e-09	2.7752e-09	-0.053065	0.00297646	-1.67e-08	0.0115073	2.71919e-08	0.0628508	0.069489	-1.61e-07	-6.7e-10	-1.12e-07	0.0223734	0.0501012	0.0910927	-0.0009108	-0.0026053	8.21866e-09	-0.0102148	0.0484244	-1.75e-08	-1.66e-08	-4.69e-08	7.85728e-08	5.61094e-08	0.00288484	0.00158018	-2.93e-08	-9.69e-09	0.0769751	2.75766e-08	-2.59e-09	-1.07e-08	8.29256e-09	5.70509e-09	4.35356e-08	5.21113e-08	0.0175841	0.0244334
	0.0514958		1.4111e-08	0.00935485	-2.3e-10	-0.0032714	1.13056e-08	-2.06e-08	-0.0650154	-9.8e-10	-3.04e-10	1.15962e-08	0.0339206	0.00204544	2.91854e-08	0.0226113	1.10264e-08	0.0663216	0.0411178	1.47309e-07	-2.66e-10	4.67885e-08	-0.0001916	0.0428728	0.0296629	0.0309055	0.00046773	-2.37e-09	0.00840974	-0.008571	1.92923e-08	-1.09e-10	-3.5e-09	-5.52e-08	3.81938e-08	-0.0017965	0.0015326	4.15935e-09	1.09843e-08	-0.003758	-1.23e-08	-2.58e-11	3.97641e-08	5.19674e-08	7.27373e-10	1.2997e-08	-5.26e-09	0.029674	0.0142943
	0.0514958		-2.17e-08	0.0968033	-5.67e-10	0.00047405	-2.2e-08	-3.23e-08	-0.0053085	-1.19e-08	3.84933e-08	3.08354e-09	0.0130281	-0.0156769	-5.3e-08	-0.0342161	6.33803e-08	-0.109969	-0.0270738	-3.36e-08	-7.98e-10	1.80335e-08	0.00223863	-0.0514615	-0.058423	-0.0515285	0.00578039	1.13244e-09	-0.0470833	0.0716773	-3.01e-08	6.72797e-09	-6.17e-09	-9.15e-08	-2.06e-08	0.005127	-0.0019649	4.53458e-08	1.28863e-08	0.00598374	1.20879e-08	-2.32e-09	-2.32e-08	-1.64e-08	-1.94e-08	-3.67e-08	-3.2e-08	0.0248893	-0.0004232
	0.0514958		4.65298e-08	0.00160448	-4e-10	0.00160475	-2.13e-08	-7.58e-09	0.0205484	2.78779e-08	-1.88e-08	5.42625e-09	0.0963529	0.0296955	-1.25e-08	-0.0019967	4.12433e-08	0.028643	0.0160501	-6.03e-08	1.12577e-10	1.09227e-07	-0.0516723	-0.0159458	0.0860809	0.0146624	-0.0015859	6.13286e-09	0.0465384	-0.0615974	-3.42e-08	-1.98e-08	-3.66e-08	-3e-08	-1.53e-08	-0.0116643	-0.002167	-2.78e-09	2.37598e-08	0.0157065	6.33326e-09	8.00112e-10	-6.6e-08	8.74396e-08	-6.37e-08	-2.94e-08	7.65967e-09	0.0237771	0.00993739
	0.0514958		-6.23e-08	0.0336414	-2.9e-10	-0.0072243	1.8505e-08	1.06685e-08	-0.0054238	-1.49e-08	3.03034e-08	1.76294e-10	-0.103978	-0.0299362	-1.06e-07	-0.0221952	5.0304e-08	-0.0574635	-0.013927	-4.64e-08	-7.36e-10	3.98491e-08	-0.0932089	-0.0249262	-0.0772126	-0.0648813	-0.0030966	6.31245e-09	-0.0541907	0.0246587	-1.28e-08	-1.02e-08	-1.95e-08	4.11367e-08	4.88443e-08	0.00981879	0.00131156	6.74048e-08	2.44358e-08	-0.0303087	6.39141e-09	1.5071e-10	-4.47e-08	4.00702e-08	-1.12e-08	-5.39e-08	-1.39e-07	0.0113197	0.00097895
	0.0514958		-3.96e-08	-0.0234795	1.50413e-10	-0.005533	-4.4e-08	-1.42e-08	-0.0325311	-1.22e-08	4.32815e-08	1.95555e-08	-0.0981094	-0.0047699	1.20019e-08	-0.0135684	-2.41e-08	-0.0821911	-0.0364968	5.00794e-08	-4.44e-10	-1.99e-08	-0.0170762	-0.0378382	-0.153607	0.00586119	-0.0047534	-8.56e-09	-0.0109589	0.0184601	-3.13e-08	5.33758e-09	-2.36e-08	-7.94e-09	-3.23e-08	0.0112227	-0.0005687	4.56651e-08	-8.33e-09	-0.0465175	-5.38e-09	-1.45e-09	1.41173e-08	-3.34e-08	1.50003e-08	3.01809e-08	-1.67e-08	0.00199485	-0.004046
	0.0514958		4.35898e-08	-0.0741215	-8.16e-10	0.00158206	-5.48e-08	-3.46e-08	-0.0247612	1.22016e-08	-5.93e-09	6.72029e-09	-0.0984182	0.00961863	-4.6e-08	-0.0042914	-5.37e-08	-0.0169816	-0.0590881	-4.92e-08	-5.66e-10	2.35958e-08	-0.0033057	-0.041954	-0.0924392	-0.0407608	-0.0055137	-8.64e-09	-0.0887059	-0.0249256	-1.99e-08	-1.24e-08	3.63223e-08	-1.51e-07	-6.45e-08	0.00029979	-0.0031844	2.07854e-09	5.30606e-08	-0.0416848	-2.01e-09	5.45524e-09	6.49699e-09	-3.94e-09	-1.9e-08	-4.63e-08	-2.73e-08	-0.0581609	0.00500106
	0.0514958		1.98045e-08	-0.0125819	-1.31e-10	0.00137508	-4.95e-08	-7.13e-09	0.0254248	7.40351e-10	7.81665e-09	1.46037e-08	-0.057891	0.0117669	-4.81e-08	-0.0257889	6.84399e-08	0.0392425	0.025781	-1.36e-07	-7.57e-10	-1.17e-08	-0.0072318	-0.0346485	0.0859982	-0.0349397	0.00391047	-5.27e-09	0.0229542	0.041886	-2.69e-08	3.48588e-09	9.04446e-09	-3.89e-08	-4.27e-08	0.00611097	-0.0012018	-5.18e-09	1.55644e-08	-0.0228642	5.22063e-09	-4.98e-09	2.02216e-08	1.69922e-08	6.86093e-08	-1.14e-08	-1.57e-08	-0.001335	-0.0048214
	0.0514958		-2.41e-08	0.00924808	-1.73e-10	0.00187939	6.35939e-08	-1.81e-08	-0.0816694	-9.22e-09	2.74747e-08	8.1114e-09	0.0207456	0.00790684	2.59565e-08	0.0162628	2.18756e-08	0.0472713	0.0206927	-5.16e-10	-4.37e-10	2.49118e-08	-0.012096	0.0636643	-0.0330143	0.0191254	0.0001361	1.7198e-09	0.0245903	-0.0724831	-4.23e-08	9.65503e-09	-1.96e-08	-1.08e-07	2.82274e-08	0.00910324	0.00230175	-7.09e-09	1.45705e-08	0.0671935	-5.83e-09	-4.09e-09	4.13003e-08	-3.14e-09	6.81328e-08	3.29673e-08	2.05062e-08	0.0304467	0.0121093
	0.0514958		4.94868e-08	0.0096788	2.49393e-10	-0.0046336	-8.02e-09	3.85673e-08	-0.0555335	-2.42e-08	1.21609e-08	6.92721e-09	-0.0060157	-0.0030871	2.41963e-08	0.0231049	-3.64e-08	0.0487132	-0.0078392	9.70504e-08	4.17201e-10	-6.67e-09	-0.0256329	0.0519137	-0.0235778	0.0349285	0.00081522	2.62217e-09	0.109685	0.0162349	-1.29e-08	1.56038e-08	3.84907e-08	1.21933e-07	-3.83e-08	0.0118689	-0.0005828	4.22608e-08	2.46469e-08	0.00435182	-1.14e-08	2.28077e-09	1.55529e-08	2.93721e-08	1.1313e-08	4.05139e-09	4.60642e-08	-0.0520676	-0.0174081
	0.0514958		-3.14e-08	-0.0076394	3.85256e-10	-0.0071824	-4.48e-08	-1.26e-09	-0.11923	-3.74e-08	1.57077e-08	-1.18e-09	-0.0552489	-0.0198087	3.06857e-08	0.0132436	-1.07e-07	-0.0028648	-0.0356015	8.60487e-08	7.55174e-10	-4.08e-08	0.0273203	-0.0142962	-0.131901	0.0297796	0.000123	-6.39e-09	-0.007825	-0.0427057	1.69182e-09	1.39261e-08	4.81145e-08	2.87912e-08	-3.02e-08	0.00421677	-0.0012912	-1.98e-08	-2.31e-08	-0.0405491	-1.14e-08	-8.95e-10	3.49021e-08	-5.58e-08	6.87494e-08	6.29164e-08	-1.6e-08	0.0289491	-0.0141378
	0.0514958		1.07718e-08	-0.115294	4.85315e-10	0.00310309	3.60011e-08	-1.5e-09	0.108993	2.78347e-08	-1.62e-08	1.14648e-09	0.134716	0.0209902	-7.48e-08	-0.0233669	5.2972e-08	-0.0560539	-0.0245789	-1.96e-07	5.72923e-10	-4.69e-08	-0.0111141	-0.0336787	0.0354482	-0.067129	-0.0093382	9.59421e-09	0.014164	-0.189939	-1.46e-08	-1.3e-08	-5.56e-08	1.08968e-07	5.15564e-08	0.00657347	0.00141184	6.15794e-08	-1.77e-08	0.0345444	2.59823e-08	5.69553e-09	-5.42e-08	-1.51e-08	-8.07e-08	-9.36e-08	2.53157e-08	0.0136582	-0.0057062
	0.0514958		4.24073e-08	-0.027673	-1.85e-10	-0.0101457	-4.28e-08	7.56723e-09	-0.0851133	-8.49e-09	-3.02e-08	2.57907e-09	-0.134449	-0.006114	7.90379e-08	0.0304677	-3.76e-08	0.0280439	-0.0018719	1.84364e-07	2.50567e-10	-3.05e-08	0.00035303	-0.0930402	-0.0852583	0.0323691	-0.0103804	-8.14e-09	0.0297839	-0.0746	1.41272e-08	-6.66e-09	1.62282e-09	8.94613e-08	-5.56e-08	-0.0088332	-0.0023699	-5.03e-08	-1.17e-08	-0.0494188	-2.09e-08	1.08689e-09	2.88052e-08	-5.01e-09	-1.29e-08	4.11337e-08	7.06861e-08	-0.0376644	-0.0138207
	0.0514958		5.18e-08	-0.0565953	9.09093e-10	-0.0025876	9.47158e-10	1.29768e-08	0.0201221	3.99152e-08	-8.77e-09	-4.38e-09	-0.0073158	0.027571	9.64119e-09	-0.0060587	2.61859e-09	-0.0573012	0.0109242	1.86493e-08	-4.85e-10	8.85512e-09	0.0225125	-0.0452499	-0.0110869	0.0146782	-0.0032051	2.69726e-09	0.019223	-0.104451	-1.49e-08	-1.95e-08	-8.76e-09	1.25763e-08	-1.25e-08	-0.0024184	0.00103672	-1.43e-09	1.80092e-08	-0.0168845	-2.65e-09	2.12483e-10	-5.71e-08	3.93401e-08	-4.83e-10	-1.66e-08	1.27436e-08	-0.0603028	0.00571971
	0.0514958		5.22093e-08	-0.112364	4.00472e-10	-0.0004165	-3.64e-08	2.22401e-08	-0.0036826	1.85819e-08	-3.64e-08	5.91982e-10	0.0105952	0.0291521	1.56487e-08	0.00162804	-4.73e-10	0.0664279	0.0419315	6.15845e-08	4.35514e-10	-6.58e-08	0.0961713	0.0549017	0.14536	-0.003505	-0.0038661	1.00081e-08	0.0584584	-0.0243046	-2.73e-08	-1.52e-08	-3.16e-09	1.05058e-07	-4.21e-08	-0.0131569	0.00055706	-2.08e-08	1.2629e-08	0.0298264	-3.98e-10	5.5603e-09	-1.09e-08	3.87781e-08	-7.86e-08	7.24057e-08	8.85646e-08	0.0146242	0.00171902
	0.0514958		3.18196e-08	-0.0289846	7.34059e-11	-0.0035459	-1.84e-09	3.04535e-08	0.0506434	2.06523e-08	-6.06e-09	7.02538e-09	-0.0042008	0.0115852	4.12827e-08	0.0175677	-1.7e-08	0.0656405	0.0506309	1.82563e-08	-4.36e-10	2.08808e-09	0.00965273	-0.007297	0.0898091	0.0280572	-0.0027682	-8.77e-09	0.0106604	-0.0065789	-1.56e-09	-5.54e-09	-3.8e-08	5.88304e-08	1.17427e-08	0.00466459	0.00135496	1.12118e-08	-1.96e-08	-0.0508633	-6.29e-09	1.42645e-09	2.53531e-08	-3.83e-08	-1.41e-08	1.96719e-08	-2.42e-08	0.0278289	-0.000429
	0.0514958		3.45991e-08	0.0065181	-1.72e-10	-0.0025889	1.49097e-08	-8.7e-09	-0.088059	-1.25e-09	3.23689e-08	5.91515e-09	0.108482	0.0586565	2.66091e-08	0.0145096	2.54699e-08	0.0228949	0.0186166	2.3571e-08	-6.48e-10	3.25301e-08	-0.0457531	-0.0167705	-0.04898	0.0187714	-0.0018529	-8.18e-09	0.0512854	0.0146388	2.31622e-08	-4.77e-09	-1.6e-08	-1.36e-07	-3.15e-09	0.0101004	0.00059432	2.84159e-08	-4.27e-09	6.91043e-05	-1.03e-08	-1.32e-09	2.56092e-08	5.2785e-08	4.50493e-08	9.30999e-10	-6.56e-08	-0.0079724	0.00652559
	0.0514958		2.99859e-08	-0.0174476	3.73605e-10	0.00223207	-3.52e-08	3.66158e-08	-0.0512927	-3.92e-09	4.71927e-08	7.51856e-09	0.0107028	0.0237244	-8.54e-09	0.00086351	5.83274e-08	-0.0087411	0.00039071	-6.9e-08	-1.71e-10	6.68803e-09	-0.020376	0.00181505	-0.0105683	-0.0102516	-0.00151	3.8944e-09	0.0957109	0.0279366	-8.11e-09	5.97433e-09	1.18429e-08	2.30725e-07	-4.38e-08	0.0118755	-0.0015024	4.1299e-08	2.73742e-08	0.0719097	-9.06e-10	-4.32e-09	-5.59e-09	3.00464e-08	6.06252e-08	6.73038e-08	1.39611e-08	-0.0258219	0.0183194
	0.0514958		-4.55e-08	0.0194341	-3.58e-10	0.0016909	-5.16e-08	-1.35e-08	-0.0104744	-1.47e-08	-1.35e-08	7.74345e-09	-0.0331525	-0.0077645	1.74347e-08	0.00587157	-2.82e-08	0.0301749	0.0163695	-9.04e-08	5.37375e-10	5.44378e-09	0.0253766	-0.0245928	0.045052	-0.0111188	-0.0028187	-4.87e-09	0.025776	0.0736111	-2.66e-08	-3.99e-10	8.0227e-09	-1.53e-08	-5.52e-08	-0.0014211	-0.001363	-4.68e-08	1.26084e-08	-0.030032	6.6296e-10	-9.98e-10	2.91979e-08	2.0601e-08	8.79812e-09	1.67627e-08	4.54815e-08	-0.0655157	-0.0049099
	0.0514958		-2.18e-08	0.0331622	-7.83e-11	-0.0009676	2.71385e-08	1.05565e-08	0.00438572	3.37813e-09	-3.21e-08	4.42924e-09	-0.0492471	0.016093	2.39378e-08	0.0290043	3.18302e-09	0.111364	0.0473487	1.35641e-07	8.51935e-10	4.83392e-08	0.0500467	0.0758644	0.0996373	0.0318804	0.0040594	5.00829e-09	0.11635	0.034919	2.33228e-08	6.63056e-09	1.30525e-08	2.83513e-08	5.62723e-08	-0.0088361	0.00175115	-2.94e-08	1.18444e-08	0.0286945	-8.03e-09	-1.61e-09	9.4136e-09	7.54124e-08	-5.66e-08	2.58203e-08	2.75458e-11	0.0215711	0.0138421
	0.0514958		-6.12e-09	-0.0113038	4.4789e-11	0.00708793	2.24583e-08	-6.78e-09	-0.0074939	-1.11e-08	3.79799e-08	4.09744e-09	-0.170951	0.0414136	2.0534e-08	0.0191156	1.34618e-07	0.0302636	0.0120372	-2.2e-07	-1.29e-09	4.8966e-08	0.0007019	0.0415641	0.0130177	0.0188607	0.00166367	-7.33e-11	0.0240798	0.0551275	-1.61e-08	1.48479e-10	2.65855e-09	-1.38e-07	5.39485e-08	0.00719139	0.00150029	1.42464e-09	6.03917e-08	0.0489456	-2.32e-09	-8.37e-09	1.93077e-09	8.91354e-08	1.18416e-07	1.14484e-08	-2.29e-08	0.0157209	0.0414933
	0.0514958		-1.45e-10	-0.0489357	-2.52e-10	0.00391888	-1.91e-08	-1.17e-08	0.0170973	2.14829e-08	-3.6e-08	-7.03e-09	-0.0077494	0.00804255	-8.9e-08	-0.033824	6.18107e-08	-0.0376448	0.010446	-7.72e-08	5.13278e-11	-1.68e-08	-0.0073568	-0.036849	0.0279671	-0.0652968	-0.0004044	4.22987e-09	0.0016352	-0.0858712	-3.56e-08	-2.4e-08	-2.16e-08	-3.76e-08	-2.41e-08	-0.0156127	-2.58e-05	-5.2e-09	2.14e-08	-0.0010763	1.25804e-08	1.91798e-09	-5.73e-08	1.45837e-08	-1.64e-07	-7.88e-08	-7.58e-08	-0.0540605	0.00209502
	0.0514958		2.28985e-08	0.00787258	1.6346e-11	0.0148316	-1.47e-08	-1.79e-08	0.0433601	2.91606e-08	-4.04e-08	2.22647e-09	0.272763	-0.030517	5.22745e-08	0.0178097	-2.76e-08	0.109521	0.0658633	-2.11e-07	6.51007e-10	1.12243e-07	-0.0070238	0.020661	0.105791	0.0291095	-0.005485	5.41168e-10	0.00521005	-0.0228663	-1.65e-08	-2.13e-08	-1.01e-07	6.05072e-08	1.67982e-08	-0.0047496	0.00091983	-2.84e-08	3.7554e-08	0.0501074	-2.34e-10	7.73385e-09	-2.55e-08	-8.44e-08	-2.96e-08	4.0099e-10	7.18714e-08	0.0179947	-0.0132456
	0.0514958		-8.95e-09	0.10707	-3.66e-10	-0.0101421	-2.01e-08	2.03403e-08	-0.0182266	1.99497e-08	-8.32e-09	8.20423e-09	-0.0121609	-0.0048538	1.14434e-08	0.00441991	-5.26e-08	-0.0034933	-0.0229569	1.14476e-07	9.15317e-10	-6.05e-09	-0.0207033	-0.0278348	0.0536984	0.018222	0.0026214	1.67075e-09	0.0988747	0.100156	2.44863e-08	1.26632e-09	6.65084e-08	5.64883e-08	-3.74e-08	-0.0036852	-0.0010208	-3.08e-08	-3.08e-08	-0.0406814	-1.39e-08	4.71823e-09	1.58255e-09	-1.53e-08	5.81711e-09	2.70212e-09	6.18955e-08	-0.054616	-0.0047257
	0.0514958		1.81196e-08	-0.0563488	6.65255e-10	-0.0097949	-1.73e-09	4.55241e-08	-0.111013	-3.84e-09	3.98031e-08	6.48756e-09	0.0448621	-0.0110992	5.34188e-09	0.0116513	-7.65e-09	-0.0633859	-0.0332784	1.41526e-07	2.11151e-10	-1.81e-08	-0.022809	0.0242212	-0.12489	0.0375858	-2.69e-05	-3.19e-09	0.0765388	-0.0696968	4.64469e-08	1.90632e-08	2.48402e-08	1.8742e-07	5.47012e-09	0.00806577	-0.0015137	3.15386e-08	-3.19e-08	0.0518721	-1.85e-08	-2.04e-09	3.05826e-08	6.32544e-09	9.73137e-09	5.53903e-08	-2.91e-08	0.0265325	-0.0132143
	0.0514958		2.96414e-08	-0.0889041	2.32251e-10	-0.0089343	4.01214e-08	-1.53e-08	-0.0728745	-1.4e-08	-9.1e-09	-2.1e-08	-0.162841	-0.036609	7.72843e-08	0.00695849	-9.14e-08	-0.0786852	0.0137226	9.23845e-08	-2.45e-10	-4.28e-08	0.0261531	-0.0231221	-0.0899664	0.0284623	-0.0065789	-7.7e-09	-0.107251	-0.0117899	6.62069e-08	1.65803e-08	-7.81e-08	-7.07e-08	5.78884e-08	0.00176134	0.00164596	-3.04e-08	-7.87e-08	-0.0398373	-5.83e-09	3.19611e-09	3.02545e-08	-7.02e-08	2.27365e-08	2.73395e-08	1.16856e-08	0.0191181	-0.0056282
	0.0514958		-1.93e-08	0.00637432	-4.5e-10	-0.0002076	-2.13e-08	-2.37e-08	-0.0115546	-4.32e-09	9.06297e-09	-1.5e-09	0.0330431	-0.0030838	-2.51e-08	0.0158248	1.42107e-08	0.00558258	0.0164687	2.34322e-08	-3.15e-10	1.04118e-08	0.024404	-0.0017131	-0.0564396	0.0265536	0.00532225	-1.03e-08	-0.0194435	-0.0006307	-3.15e-09	6.52651e-09	7.01485e-08	-3.58e-08	-1.55e-08	0.00151646	0.00296884	5.19197e-09	1.35615e-08	-0.0775321	2.54858e-10	-2.26e-09	6.35322e-09	9.65615e-09	6.69359e-08	1.74262e-09	-9.51e-09	-0.0159594	0.00013923
	0.0514958		2.48235e-08	0.0028877	5.67584e-11	-0.0001801	1.63607e-08	5.0986e-09	-0.0143398	5.90315e-09	1.50052e-08	5.04523e-09	-0.0985451	-0.0165743	2.34711e-08	0.030554	5.15761e-08	0.0213635	-0.0104228	3.51349e-09	-3.27e-10	6.24192e-08	-0.0054014	-0.0088289	-0.031673	0.00922644	-0.0057856	3.05946e-09	0.0558457	0.0626394	-2.17e-08	-9.95e-09	9.51091e-08	9.39722e-08	2.13734e-08	0.0020576	0.00181481	5.15159e-08	3.08345e-08	-0.0462213	-1.74e-08	5.17695e-09	-3.42e-08	-3.03e-09	-8.14e-09	-4.8e-08	-5.56e-08	0.0230559	-0.008573
	0.0514958		7.12838e-09	-0.0508138	2.99345e-10	0.0071967	-1.9e-08	2.22958e-08	0.0400022	1.18795e-08	-2.47e-08	6.10721e-09	0.0563777	0.0247451	-1.65e-08	-0.0012324	1.22638e-07	0.011576	0.0153008	-5.99e-08	7.28153e-10	5.69905e-08	-0.0037314	-0.0053262	0.050492	-0.0028233	-0.0008647	7.41751e-09	0.121421	-0.153516	-2.36e-08	-1.46e-08	-1.82e-08	1.20257e-07	-1.47e-08	0.00157809	-0.0005853	2.45567e-08	4.2333e-08	0.0466362	7.45801e-09	-1.16e-09	-2.73e-08	3.03439e-08	-1.62e-07	2.52284e-08	2.35381e-08	-0.0242836	0.00848908
	0.0514958		1.59549e-08	0.0273329	-1.42e-10	-0.0066057	7.68602e-09	-6.96e-09	-0.0280417	-1.48e-08	-1.67e-08	-2.28e-08	0.00458466	0.0119638	-2.61e-08	0.00635809	6.54464e-08	-0.0131983	-0.0120336	3.73041e-08	2.33304e-10	-2.53e-08	-0.0094257	0.0296223	0.0305751	-0.0011707	0.0037135	5.86839e-09	0.015242	0.00252077	-1.46e-08	1.39537e-08	1.21824e-07	6.99893e-08	-1.13e-08	-0.0025874	0.00099738	-7.88e-09	2.5669e-08	0.0293761	-5.19e-09	-4.4e-10	-1.76e-08	1.16177e-08	-3.34e-08	9.45958e-09	8.09824e-09	-0.0132586	0.00207344
	0.0514958		5.3693e-09	0.014288	5.0043e-10	-0.004523	-2.76e-09	2.77944e-08	-0.0353816	-1.53e-08	9.14108e-09	6.57166e-09	-0.125133	-0.0151012	3.19345e-08	0.026594	4.68855e-08	0.0302193	-0.0063655	7.23919e-09	3.41626e-10	3.16179e-09	0.00042622	0.011073	-0.0079343	0.0303812	-0.0042353	-6.26e-09	0.053186	0.00361291	-1.13e-08	3.7818e-09	4.5277e-08	1.23572e-07	4.63953e-09	0.00204883	0.00072967	1.66004e-08	-4.42e-10	-0.0199471	-1.91e-08	-6.54e-10	1.59577e-08	-4.67e-08	1.83028e-08	5.70637e-08	-1.01e-08	-0.0051053	-0.0121994
	0.0514958		-3.38e-09	0.0716489	-3e-10	0.00237517	-2.05e-08	-2.27e-09	0.00719251	-6.8e-09	2.03863e-11	-1.92e-09	-0.0098518	0.0341363	-5.04e-08	-0.0123095	1.2608e-07	-0.0834761	-0.0701446	-2.8e-08	-5.84e-10	2.8085e-08	0.0174942	0.0191188	0.0590036	-0.0140933	0.00723496	8.07359e-09	0.0454978	0.0911196	-2.43e-08	6.82737e-09	8.53191e-08	-5.45e-08	-1.66e-08	0.00325623	-0.0014448	1.914e-08	2.3127e-08	0.0312388	4.36785e-09	-1.88e-09	-4.85e-08	3.95938e-08	-4.64e-08	2.21581e-09	-5.48e-08	-0.0029846	0.0133799
	0.0514958		3.26545e-08	-0.0058588	-1.64e-10	0.00908885	3.88551e-08	2.00527e-08	0.0876248	1.69362e-08	1.32778e-08	4.86035e-09	0.0711379	-0.0093511	-3.01e-09	0.0145704	7.27922e-09	0.0447252	0.0308093	-1.12e-07	6.14081e-10	1.23291e-07	-0.0312217	-0.0194016	0.012532	-0.0010899	-0.0050685	4.97555e-09	0.0166805	0.00416485	-2.14e-08	-2.51e-08	-4.29e-08	7.37761e-08	5.59424e-08	0.0104323	0.00179571	3.90849e-08	4.6783e-08	0.0583638	-1.32e-09	1.27939e-09	-4.56e-08	-2.09e-08	-3.25e-08	-7.14e-08	-1.18e-08	0.0226102	0.0251536
	0.0514958		4.69848e-08	-0.0083168	-3.52e-10	-0.002996	2.0314e-08	-8.66e-09	0.0762874	5.97795e-08	-3.43e-08	5.64093e-09	0.0809838	0.00081074	-4.46e-08	-0.0146224	-1.27e-08	0.0223357	0.00079932	1.00622e-08	3.7536e-10	-1.57e-08	0.0113663	-0.0167941	0.161832	-0.0623456	0.00073356	5.8337e-09	-0.0213522	-0.0700552	1.52473e-08	-2.91e-08	-1.75e-08	-5.22e-08	4.57846e-08	-0.0062063	0.00122563	-3.41e-08	-1.33e-08	-0.0464031	6.62348e-09	6.7916e-09	-3.92e-08	-4.18e-08	-9.78e-08	-2.97e-08	1.69421e-08	0.00931571	-0.0042318
	0.0514958		-2.71e-08	0.00924695	-2.63e-10	-0.0082443	4.15446e-08	-6.66e-09	-0.0669581	-1.91e-08	3.90692e-08	1.18677e-08	-0.0487938	-0.0013272	4.52081e-08	0.0233027	-4.5e-08	0.0713084	0.0127203	8.28228e-08	-3.87e-10	9.22198e-10	-0.0145824	0.0272751	-0.0047494	0.0178097	-0.0030839	-3.12e-09	0.0153166	-0.0880954	-3.42e-08	9.22308e-09	9.47547e-09	1.6678e-09	5.24655e-08	0.00695746	0.0021234	1.35111e-08	-9.74e-09	0.0268533	-1.35e-08	4.03716e-11	3.60918e-08	1.31242e-09	3.92157e-08	5.64096e-08	2.5975e-08	0.0272002	0.00061288
	0.0514958		2.49435e-08	-0.0366782	-4.75e-10	0.00532149	9.28299e-09	-1.3e-08	0.00824318	1.69898e-08	-3.3e-08	8.93176e-09	0.118956	0.023195	-1.51e-08	0.0226903	-6.98e-08	0.0688709	0.043598	-2.4e-08	3.96027e-10	4.01101e-08	0.0184055	0.0915683	0.0887876	0.0325007	0.00437106	4.42223e-09	0.0234899	0.0102233	4.49156e-08	2.06749e-09	1.20097e-09	-7.19e-08	5.4984e-08	-0.0071964	-0.0003108	-4.42e-08	-1.43e-08	0.0327656	-6.14e-09	3.18745e-09	8.40663e-09	2.84532e-08	-3.02e-08	4.99254e-09	2.85583e-08	0.0270591	0.0158277
	0.0514958		-2.29e-09	0.0661333	-5.44e-10	-0.00425	2.9318e-08	-1.56e-08	-0.0729475	-6.3e-10	3.45e-08	1.13482e-08	-0.13064	0.0169715	3.61214e-08	0.00890639	7.11585e-08	0.00459058	1.83964e-05	9.98846e-09	-5.14e-10	2.017e-08	-0.0004816	0.00205336	-0.0544148	0.0306622	-0.000483	-5.8e-09	0.0241963	0.111337	-2.42e-08	-3.8e-09	3.25429e-08	-5.88e-08	4.82262e-08	0.00893961	0.00354082	1.0744e-08	-2.34e-09	0.035339	-1.01e-08	-4.85e-09	9.14205e-09	1.99257e-08	6.49338e-08	1.81639e-08	-6.27e-08	0.0264077	0.0103309
	0.0514958		-2.04e-09	-0.0151039	-1.02e-10	0.00538668	1.4702e-08	-4.51e-09	0.0200095	3.05516e-09	-2.42e-09	-2.96e-08	-0.0253033	0.0294766	-5.55e-08	-0.0074421	5.02086e-08	-0.0492756	-0.0230129	-8.72e-08	-3.06e-10	1.30542e-08	0.0120696	0.00919624	0.0334988	-0.0226472	0.00274792	5.8968e-09	0.0307532	-0.0202823	-3.21e-08	-4.27e-09	5.02754e-08	-2.71e-08	9.66427e-09	0.00205711	-1.89e-05	1.56976e-08	4.38254e-08	0.0247957	7.94232e-09	-1.18e-09	-3.88e-08	2.24691e-08	-3.12e-08	-3.31e-08	-3.61e-08	0.0138787	0.0117894
	0.0514958		-2.02e-08	-0.0016638	6.78483e-10	-0.0102533	-4.89e-08	5.11812e-09	-0.086006	-3.02e-08	1.15474e-08	-5.26e-09	-0.0997101	0.00776424	3.60615e-08	0.0189061	-5.08e-08	-0.016062	-0.0348709	1.49527e-07	-7.22e-10	-8.28e-08	0.00834016	0.0172555	-0.0708949	0.0412082	0.00175564	-9.29e-09	0.0457382	0.113079	4.74004e-08	2.09972e-08	4.7069e-08	-3.9e-08	-5.55e-08	-0.000707	-0.0029763	-3.14e-08	-3.92e-08	-0.0562069	-1.77e-08	-1.08e-09	3.1301e-08	-6.25e-09	1.03455e-07	1.43091e-07	2.58534e-08	-0.0188354	-0.0033838
	0.0514958		-3.02e-08	-0.0001607	3.76439e-10	-0.0111343	-3.24e-08	2.22171e-08	-0.0569724	3.71416e-09	3.71448e-08	7.1847e-09	0.0323855	-0.0119709	-1.18e-08	-0.0203577	-2.2e-08	-0.0301066	-0.0250751	1.49212e-07	-3.62e-10	-9.43e-09	0.00337848	-0.0509543	-0.063655	-0.024766	-0.0035333	-1.82e-09	0.0600533	0.0705167	-2.56e-08	-8.85e-09	-3.05e-08	1.51552e-07	-3.41e-08	0.00716613	-0.0019575	2.56865e-08	-1.59e-08	0.0227525	-5.28e-09	1.06529e-09	-6.74e-09	1.88681e-08	1.23549e-08	-2.95e-08	-5.79e-08	0.0280885	-0.0036995
	0.0514958		5.33427e-08	0.0493848	3.4646e-10	-0.0043052	-3.57e-09	2.14467e-08	0.0178942	-1.63e-09	2.70146e-08	1.52004e-08	0.0157249	0.0298573	3.00508e-08	0.0275761	4.50837e-08	0.00849923	-0.0240968	8.99695e-08	-1.3e-10	9.06325e-09	-0.0219147	0.00436532	0.00022391	0.0302501	-0.002327	1.28143e-09	0.0274622	0.0116586	2.07673e-08	-1.19e-09	7.3305e-08	1.15567e-07	1.29542e-08	0.00247634	0.00051912	1.39436e-08	-8.81e-09	0.0546119	-1.86e-08	3.38167e-10	-1.37e-08	1.16132e-08	2.89456e-08	1.07245e-08	7.40614e-09	0.0475341	0.00263598
	0.0514958		-3.92e-08	0.00458473	-1.04e-10	0.00667208	-3.19e-08	2.31038e-08	0.0767281	2.48108e-08	4.03437e-11	5.90907e-09	0.165619	-0.0064579	-7.63e-08	-0.0148028	3.36796e-08	-0.0239224	0.00687349	-1.4e-07	4.15735e-10	2.18136e-08	-0.0056625	0.0328343	0.0665223	-0.0532353	0.0078052	8.10693e-09	0.0157402	-0.0776884	-2.33e-08	-1.25e-08	3.64515e-08	1.09829e-07	-2.76e-08	-0.0056895	-0.0004266	-2.17e-09	5.29733e-08	0.082658	2.38679e-08	5.63297e-10	-5.72e-08	-1.52e-08	-9.88e-08	-4.6e-08	4.01178e-08	-0.0334788	0.0118723
	0.0514958		-4.58e-08	0.0313525	4.99447e-10	-0.0194512	5.81197e-09	-1.99e-08	0.00448182	4.18205e-09	-3.83e-08	-1.54e-08	0.0334221	-0.0121768	7.95613e-08	0.00403291	-8.49e-08	-0.0702707	-0.0321803	2.70305e-07	-1.65e-10	-6.81e-08	0.00537015	-0.0353162	-0.0156137	0.0206774	-0.0019181	-4.18e-09	-0.0560892	0.043069	4.18258e-08	1.26789e-08	-6.23e-08	3.81836e-08	-1.32e-08	-0.0097049	0.001471	-2.75e-08	-2.62e-08	-0.0348517	-2.15e-08	7.1248e-10	2.73075e-08	-1.95e-08	7.34551e-09	1.19995e-08	6.79036e-08	0.0150378	-0.0146525
	0.0514958		4.29431e-09	-0.0909203	5.84738e-10	-0.0106056	3.13942e-08	2.49106e-08	-0.038161	-4.82e-09	2.47413e-08	2.6837e-09	-0.153067	-0.0060769	7.51676e-08	0.0199229	-8.86e-08	0.011715	0.0297808	1.23887e-07	-7.07e-11	-7.66e-08	0.0557124	-0.0264328	-0.087097	0.0367726	-0.0063088	-7.49e-09	0.0476673	-0.0586265	7.34991e-08	1.61117e-08	-4.54e-08	1.19809e-07	-3.27e-08	0.0015453	0.00182802	-2.91e-08	-5.41e-08	-0.0450251	-1.83e-08	-5.58e-10	2.89873e-08	2.22106e-08	9.99485e-08	1.43262e-07	4.545e-08	0.0173636	-0.0051988
	0.0514958		1.00056e-08	-0.0519429	-4.25e-10	0.00860614	4.47777e-08	-2.38e-08	0.0766019	1.67776e-08	-4.96e-08	1.5001e-08	0.121154	-0.0117256	7.80621e-10	0.00769116	-2.98e-08	0.06167	0.0207583	-1.49e-07	8.02684e-10	-1.08e-09	0.0114154	0.0588779	0.0818403	0.00489358	0.00205992	7.70791e-09	-0.0373361	-0.0240801	-2.34e-08	-4.98e-09	-8.58e-09	-4.51e-08	6.50442e-08	-0.0022458	0.00191054	1.18817e-08	1.81452e-08	0.0558675	1.91444e-10	1.99405e-09	-2.43e-08	1.78939e-08	-7.55e-08	-3.69e-08	3.48072e-08	0.0252883	0.0120094
	0.0514958		-3.04e-08	-0.0433602	-8.4e-11	0.00434759	4.16483e-08	-9.2e-09	-0.0464785	1.43437e-08	2.41076e-08	-1.04e-09	0.0117077	0.00434186	-1.86e-08	-0.0117001	3.29898e-08	-0.0146498	0.00117485	-1.12e-07	-7e-10	3.24274e-08	-0.0133715	0.0187436	-0.0107975	-0.0093406	0.00167311	2.14311e-09	-0.0063516	-0.226464	-3.72e-08	8.41206e-10	-1.03e-09	-3.21e-08	8.61809e-08	0.00318472	0.00214696	2.01403e-08	7.93642e-10	0.0312407	4.09316e-09	-2.34e-09	2.19813e-09	-3.93e-08	1.41418e-08	-6.04e-09	-4.9e-08	0.0308019	0.00683616
	0.0514958		-5.37e-08	-0.0143056	7.13826e-11	-0.0070032	-2.73e-08	2.87466e-09	-0.0810491	-1.25e-08	6.3821e-10	-1.68e-09	-0.0554163	-0.0147375	3.83743e-08	0.00945018	1.25782e-08	-0.0465644	-0.0468434	1.1485e-07	-3.38e-10	-2.46e-08	0.0114851	0.0244986	-0.0636797	0.0282565	0.00262841	-7.11e-09	-0.0038588	-0.130439	9.61539e-09	2.33979e-08	1.22586e-09	-8.12e-08	-1.42e-08	0.00045233	-0.0009357	-5.98e-08	-2.53e-08	-0.0248537	-1.15e-08	-2.86e-09	6.0901e-08	-8.46e-09	6.45822e-08	7.279e-08	8.22302e-09	0.0457396	-0.0044048
	0.0514958		4.56425e-08	-0.0063294	-2.27e-10	-0.0034001	-2.48e-08	-2.56e-08	0.0186056	2.44346e-09	-2.93e-08	-1.5e-08	0.185566	0.02396	4.68312e-08	0.0307276	-9.86e-08	0.0967646	0.0423731	1.05871e-07	-2.85e-10	-1.24e-08	0.0221901	-0.0040045	0.0309274	0.0402746	0.0005978	-5.18e-09	-0.0475963	0.0112123	1.25347e-09	6.06065e-09	-3.53e-08	-1.31e-07	-2.43e-08	-0.0027642	0.00023676	-1.21e-08	-2.48e-09	-0.0445376	-8.94e-09	5.03753e-09	4.4452e-08	2.47353e-08	1.10332e-08	2.21029e-08	2.24492e-08	0.023591	0.00348591
	0.0514958		1.23637e-08	-0.019006	5.84023e-10	-0.0069358	9.77741e-09	2.45762e-08	-0.0325551	1.31983e-08	-1.03e-08	5.14405e-09	-0.0934536	0.0432143	-1.97e-08	-0.0197158	7.21795e-08	-0.111833	-0.0400331	9.66594e-08	-5.88e-10	-3.39e-08	-0.0158671	-0.0560933	-0.0162403	-0.0170206	-0.0010797	4.71545e-09	0.0694011	-0.101104	4.96513e-08	-7.17e-10	6.02716e-08	2.10476e-07	-5.93e-08	-0.0013669	0.00055423	1.85454e-08	-5.46e-09	-0.0143215	-2.58e-09	-2.06e-09	-4.13e-08	6.08462e-08	-2.95e-08	-6.12e-08	-4.16e-08	-0.0931239	0.00615903
	0.0514958		-1.13e-08	0.0531867	-4.39e-10	-0.0035198	-3.26e-08	-1.04e-08	-0.0466414	-1.92e-08	-3.91e-08	1.17769e-09	0.0931889	0.00230672	2.66692e-08	0.0221545	-6.57e-08	0.0545317	0.0245836	1.00893e-07	-1.15e-10	1.41804e-09	-0.0447983	0.0676808	0.0288725	0.0317888	0.00352705	2.1886e-09	0.0143429	0.0403257	2.28239e-08	1.56051e-08	-2.79e-09	-1.07e-07	-2.55e-08	-0.0129572	-0.0011306	-3.76e-08	-1.24e-08	0.0201664	-1.14e-08	3.09218e-09	3.77845e-08	2.35258e-09	-2.67e-08	2.75222e-08	4.65074e-08	-0.0052648	-0.0027759
	0.0514958		-3.38e-08	-0.0463821	3.72199e-10	-0.0086154	8.75716e-09	1.40268e-09	-0.0510295	-1.45e-09	4.01816e-08	1.35205e-08	-0.148199	0.0141745	1.05055e-08	-0.0037883	7.61497e-08	-0.051241	-0.0106	8.03982e-08	-8.59e-10	-3.27e-08	0.0249894	-0.0505307	-0.10396	-0.0364271	-0.0049602	-4.36e-09	0.00024517	-0.0301095	-2.53e-08	-3.8e-09	2.71564e-08	4.25708e-08	6.90129e-09	0.00786127	-0.0002392	3.81502e-08	1.45529e-08	-0.0054371	-5.78e-09	-3.95e-09	6.91661e-09	3.30981e-08	3.33437e-08	3.98039e-08	-5.32e-08	0.00677435	0.0146261
	0.0514958		4.62037e-08	-0.0228292	-4.49e-10	-0.0041585	-1.34e-08	2.9392e-09	0.0652723	1.06102e-08	6.82784e-09	5.27236e-09	0.119182	0.0121843	-3.75e-08	-0.0281039	-2.52e-08	-0.114441	-0.050668	-2.6e-08	1.45091e-10	-2.87e-08	-0.0314597	-0.045483	-0.0220195	-0.0199352	-0.0005801	8.87145e-09	-0.0044815	-0.0587363	-2.21e-08	-7.62e-10	-3.33e-08	-2.19e-08	-1.72e-08	0.00730469	-0.0010759	5.31568e-08	-6.03e-10	-0.0605577	2.69912e-09	4.24952e-09	-5.26e-08	-1.83e-08	-4.6e-08	-6.96e-08	2.27401e-08	0.0236034	-0.0025641
	0.0514958		-6.75e-08	-0.0212252	-4.9e-11	0.00023354	-3.32e-08	-1.5e-08	-0.0190771	-2.22e-08	-5.61e-10	7.1162e-09	-0.0871863	-0.013237	-3.55e-09	-0.029261	-1.53e-08	-0.0621537	-0.0293612	-1e-07	-4.9e-10	-2.77e-08	-0.0008688	-0.0517956	-0.0703897	-0.041678	-0.0018277	4.24171e-09	-0.0115332	0.0371794	-3.75e-08	1.40015e-09	-2.03e-08	-5.67e-08	-6.46e-08	0.00105361	-0.0022692	6.84837e-09	9.34581e-09	-0.070066	2.78279e-09	3.56439e-10	-1.23e-09	9.4769e-09	-1.71e-08	-4.77e-09	-4.76e-08	-0.0699712	-0.0040691
	0.0514958		1.5426e-08	0.0293804	1.85973e-10	0.00495412	2.58799e-08	1.84384e-08	0.0541796	2.52382e-09	-4.55e-08	-2.39e-09	0.0447118	0.00500177	7.75798e-08	0.0391296	-6.13e-08	0.162236	0.0903424	2.79005e-08	3.69571e-10	6.4094e-08	-0.0070459	0.0997252	0.13461	0.0686875	-0.0031336	2.09867e-09	0.051329	0.0119604	1.81031e-08	-5.1e-09	-7.4e-08	8.40575e-08	4.67281e-08	-0.0120069	0.00191127	-2.07e-08	-1.97e-08	-0.0280792	-7.81e-09	3.67473e-09	2.01616e-08	-2.66e-08	-7.41e-08	5.06488e-08	4.80551e-08	0.00514385	-0.0185895
	0.0514958		3.34008e-08	0.0757439	7.39587e-11	-0.0101198	-8.19e-08	2.05022e-08	-0.0810708	-1.42e-08	-2.91e-09	-7.69e-10	-0.0741603	-0.0201729	8.93637e-08	0.0186514	-7.54e-08	0.062258	0.0422445	2.54637e-08	-1.14e-09	-4.94e-08	0.0274436	-0.0281977	-0.0153636	0.0240385	-0.0066512	-6.5e-09	0.017051	0.0304555	-1.11e-08	1.4544e-08	-2.34e-08	9.5458e-08	-7.85e-08	-0.0003924	-0.003868	-2.34e-08	-3.12e-08	-0.0275239	-1.6e-08	3.2323e-09	2.2976e-08	5.15717e-08	2.21724e-08	5.57237e-08	5.98558e-08	0.00904046	-0.0222482
	0.0514958		-2.27e-08	0.0143728	3.65336e-10	-0.002509	-1.41e-08	-1.01e-08	0.00938068	1.7231e-08	1.29661e-09	-6.9e-09	-0.204974	0.00125214	-8.65e-08	-0.0315456	1.39211e-07	-0.0103355	-0.0619422	-2.28e-08	-2.03e-10	2.85154e-08	-0.0193493	-0.0633499	-0.0066138	-0.0558715	-0.0044193	3.50597e-09	0.00093256	0.0556676	-2.02e-08	-1.22e-08	4.87192e-08	5.22461e-08	1.26969e-08	0.00204043	-0.000906	2.06555e-08	3.89857e-08	-0.0024736	3.74679e-09	-1.64e-09	-5.38e-08	9.3174e-09	-8.06e-08	-5.75e-08	-6.87e-08	0.0210281	-8.82e-05
	0.0514958		-1.62e-08	0.00766522	1.98928e-11	-0.0043473	-1.96e-08	4.28746e-09	-0.0310406	-1.01e-08	1.47177e-08	2.11977e-08	-0.0099156	0.0187167	2.65172e-08	0.0136274	-3.15e-08	0.0345706	0.0191374	6.41105e-08	-8.59e-10	-1.56e-08	-0.0176015	0.00813964	-0.0126866	0.0234377	-0.0003827	-2.87e-09	0.0453062	0.0558633	1.1723e-08	5.84801e-09	2.02153e-08	-6.27e-10	-2.78e-08	0.00581731	-0.0015893	2.04505e-08	2.6839e-09	-0.0379886	-8.35e-09	-9.15e-10	2.02822e-08	2.67554e-08	8.75729e-09	4.39145e-08	2.12245e-08	-0.0248378	0.00769521
	0.0514958		2.9275e-08	-0.0455906	3.85057e-11	0.00509479	4.45067e-08	-3.17e-08	0.0780567	-6.3e-09	4.07703e-08	-1.14e-08	0.0723897	0.0138451	-5.8e-08	-0.0234497	3.83115e-08	-0.0832673	-0.019631	-5.71e-08	-1.44e-10	1.72062e-08	0.0648506	-0.0470566	-0.0316298	-0.030715	0.00624495	7.53003e-09	-0.0340382	-0.0321174	-2.31e-08	-4.82e-09	-1.57e-08	-1.03e-07	3.00327e-08	0.0065406	0.00189514	4.78554e-08	2.17719e-08	0.0587645	1.20253e-08	-3.17e-10	-2.8e-08	7.588e-09	6.4863e-09	-4.6e-08	-1.37e-08	0.0249291	0.0168889
	0.0514958		-3.12e-08	0.0323167	-1.98e-10	0.00446366	-1.89e-08	-6.13e-09	-0.0140599	-2.62e-08	3.46883e-08	4.40406e-09	-0.158894	0.00460793	-6.6e-09	-0.0205085	1.26284e-07	-0.0461598	-0.0060072	-1.38e-07	-1.97e-11	6.02283e-08	-0.0234713	-0.0348505	-0.0314342	-0.0265053	-0.0014044	1.4517e-09	-0.0025948	0.056682	-3.95e-08	-4.43e-09	-2.56e-08	1.23689e-08	5.30528e-08	0.00842329	0.00145417	5.37437e-08	1.79117e-08	-0.0041244	8.48202e-09	-4.18e-09	-3.39e-08	6.55487e-08	-2.31e-08	-4.45e-08	-1.37e-07	0.0146455	0.00973066
	0.0514958		-4.56e-08	0.0546814	-1.17e-11	0.00383517	-2.03e-08	5.41573e-09	-0.0264748	-1.66e-08	2.11394e-08	2.58371e-08	0.020007	0.0183516	-8.27e-09	-0.0039096	2.55128e-08	-0.0051462	-4.81e-05	-1.07e-07	-3.1e-10	-5.77e-09	0.027549	-0.0104897	-0.0295675	0.00306844	0.00450599	2.25919e-09	0.0424465	0.132086	-4.77e-08	8.12347e-09	8.14968e-09	-3.12e-08	-3.56e-08	0.00877976	-0.0007586	2.75854e-08	6.36153e-09	0.055566	5.35383e-09	-2.72e-09	-3.3e-09	3.49267e-08	5.04969e-08	1.93494e-08	-4.34e-08	-0.0574534	0.0101952
	0.0514958		-6.04e-08	0.0525782	-2.95e-10	-0.0027585	-4.47e-08	-2.67e-08	-0.0285355	-1.68e-08	-1.33e-08	-1.41e-08	-0.155334	-0.0108953	-1.45e-08	-0.0068444	3.35764e-08	-0.113193	-0.102218	4.84715e-08	3.13101e-10	-1.63e-08	-0.0102208	-0.0723701	-0.108491	-0.0160016	0.00545325	2.24681e-11	-0.0464339	0.0560228	-1.53e-08	2.98557e-08	7.82889e-08	-4.51e-08	-5.63e-08	-0.0075411	-0.0030055	-4.92e-08	2.21723e-08	-0.0037415	8.02971e-09	-2.05e-09	-1.36e-08	-1.33e-09	1.63759e-08	8.48036e-09	-4.88e-08	-0.0617746	-0.0080268
	0.0514958		1.1961e-08	0.0327743	-3.26e-10	0.00185036	-7.38e-09	-1.41e-08	0.0424337	-1.03e-08	-2.59e-08	2.52293e-09	0.0988266	0.00410779	-2.64e-08	0.00962984	3.65063e-08	0.031804	0.022092	-7.36e-08	6.05874e-10	1.92126e-08	-0.0205319	0.0466773	0.0441086	-0.0011054	0.00438204	4.20689e-09	0.0214472	0.113649	-3.13e-08	4.22577e-10	3.32162e-08	-5.74e-08	8.0068e-09	0.00292806	0.00183548	1.69063e-08	4.07527e-08	0.0681657	1.79062e-10	8.66426e-10	-1.86e-08	-6.07e-09	-5.67e-08	-7.97e-09	2.28126e-08	-0.0261533	0.00586817
	0.0514958		1.79148e-08	-0.0596737	-5.92e-10	0.00283288	1.92233e-08	-4.02e-08	0.0200395	3.33934e-08	-2.83e-08	-2.04e-08	-0.120124	-0.0105961	-2.91e-08	-0.0242493	-6.2e-08	0.0718013	0.026147	-1.52e-07	-9.6e-10	5.76008e-08	-0.0295888	-0.0348615	0.081781	-0.0242568	-0.0053722	-2.54e-09	-0.131549	-0.102173	-1.53e-08	-3.26e-08	-7.79e-08	-1.99e-07	5.27121e-08	-0.0100293	0.00145457	-2.85e-08	-8.02e-09	-0.0173014	7.86891e-09	2.7823e-09	-1.12e-08	-5.79e-08	-8.23e-08	-4.62e-08	6.98449e-08	0.0146548	-0.0072981
	0.0514958		-1.48e-08	-0.0339593	7.17474e-11	0.00540215	-2.59e-08	9.93853e-09	-0.0047258	1.39244e-08	-1.55e-08	-5e-09	0.0190986	0.00846285	4.7376e-09	0.00845728	-1.83e-08	0.0223753	0.0182657	-6.98e-08	-4.55e-10	-3.48e-08	-0.0093821	0.00760523	-0.0142083	0.00033312	-0.0025377	-2.26e-09	-0.0054283	-0.0342989	-5.02e-08	-3.85e-09	-3.05e-09	7.02344e-08	-4.83e-08	0.00092886	-0.001069	-4.29e-09	1.37878e-08	0.0115629	7.05965e-10	-5.63e-10	2.22924e-08	1.962e-08	-6.27e-09	1.31321e-08	9.94214e-09	-0.056797	0.0030604
	0.0514958		2.50312e-08	0.0209566	1.56265e-10	-0.0105643	-3.24e-08	-1.65e-08	-0.0628235	-2.31e-08	1.94045e-08	3.95193e-09	-0.122121	0.0289071	1.7771e-08	0.014218	1.55043e-08	-0.0084408	-0.0372015	1.77056e-07	-1.71e-10	-2.25e-08	-0.029107	-0.0097948	-0.0453644	0.0181401	0.00166042	-5.98e-09	0.0168002	-0.0422698	-2.47e-08	1.57343e-08	1.20724e-07	-4.24e-08	-3.47e-08	0.00220521	-0.000129	-2.03e-08	-6.3e-09	-0.0108105	-1.35e-08	-2.64e-09	1.97762e-08	-9.57e-09	7.61576e-08	1.25369e-08	4.41635e-08	-0.0162899	0.00187946
	0.0514958		-4.53e-09	-0.132183	-2.09e-10	0.00552064	3.2939e-08	8.71835e-09	0.076952	3.75572e-08	-3.45e-08	-5.37e-10	-0.0061147	-0.0198122	-2.66e-08	-0.0201164	-6.51e-08	0.0505094	-0.0288844	-5.12e-08	1.78915e-09	4.48612e-08	0.12205	0.0230173	0.117452	-0.0565026	-0.0009311	6.58352e-09	0.0346554	-0.133502	-1.15e-08	-2.72e-08	-2.52e-08	9.70967e-08	4.68506e-08	-0.0069169	0.00123784	-2.38e-08	3.53989e-08	0.0189785	8.65192e-09	4.57696e-09	-3.47e-08	-7.32e-09	-7.43e-08	-1.7e-08	5.12164e-08	0.00960053	-0.0009066
	0.0514958		3.29568e-08	-0.079483	9.02236e-11	-0.0013701	1.32245e-08	3.35072e-08	0.082253	4.06831e-08	-4.01e-08	2.80671e-09	-0.0065298	0.0169227	9.12599e-09	0.00482933	-1.15e-07	0.0896535	0.0611422	4.94936e-08	1.07214e-09	-2.14e-08	0.0309218	0.0496327	0.131992	0.00589097	-0.0028901	5.63122e-09	0.0147152	-0.0972082	-1.76e-08	-2.19e-08	-4.17e-08	1.67296e-07	3.04092e-09	-0.0102928	0.00069255	-2.94e-08	1.55158e-08	-0.0126702	2.57403e-09	2.64196e-09	-6.91e-09	-2.04e-08	-1.12e-07	-1.17e-08	5.91781e-08	0.0176601	0.00259918
	0.0514958		-1.3e-09	-0.0773024	6.14343e-10	-0.0083455	3.35752e-08	2.96194e-08	-0.0660336	2.21066e-08	3.29964e-08	2.783e-09	0.0250862	0.0208731	7.23004e-08	0.0213638	-4.43e-08	-0.0339855	-0.0076509	7.02559e-08	-1.52e-09	1.85722e-09	0.0350708	0.00405361	-0.0874885	0.0567015	-0.0024498	-8.55e-09	0.0285621	-0.202265	2.02746e-08	1.96415e-08	-2.52e-08	7.04912e-09	3.71026e-08	0.00127632	0.00087742	-1.79e-08	-5.87e-08	0.0229286	-2.19e-08	-2.99e-09	2.91602e-08	1.01033e-09	1.14442e-07	7.65863e-08	-3.76e-09	0.0176029	0.00212135
	0.0514958		-8.58e-08	-0.0450511	5.25089e-10	-0.0081648	-1.72e-08	5.56083e-09	-0.0269999	3.68649e-08	-4e-08	-1.25e-08	-0.0858923	0.0123535	3.28309e-08	-0.0047802	-9.46e-08	-0.0352204	-0.004998	4.32005e-08	2.16364e-10	-3.39e-08	0.0298474	-0.0382872	0.0407115	-0.0087469	-0.007181	2.47064e-09	-0.0561775	-0.0376214	-2.02e-08	-4.65e-09	-5.83e-08	-3.33e-08	-3.39e-08	-0.0110575	4.17323e-06	-2.93e-08	-2.69e-08	-0.0422232	-7.7e-09	1.59774e-09	2.91154e-08	-3.8e-09	-2.89e-08	6.85907e-08	1.64201e-08	0.0210708	0.00427539
	0.0514958		1.49568e-08	0.0748698	-4.99e-11	-0.0005358	-3.49e-08	1.80955e-08	-0.0190011	-1.21e-08	1.37172e-08	9.46683e-09	0.0272265	0.0167375	-1.12e-08	-0.0125002	4.7208e-08	-0.0365854	-0.0098335	-1.61e-08	-1.42e-11	-8.84e-09	0.0233963	-0.0055856	0.0109943	-0.0143123	0.00307398	6.73495e-09	0.0816063	0.0736015	-4.56e-08	1.0042e-08	2.14591e-08	2.40484e-08	-4.13e-08	0.00654498	-0.0016077	4.32029e-08	1.80494e-08	0.0527694	3.13024e-09	6.98726e-10	-3.59e-08	8.28387e-09	-1.06e-07	5.27964e-10	-3.72e-08	-0.0441679	0.00846959
	0.0514958		2.26146e-08	-0.0458211	-1.52e-11	0.00600999	-1.24e-08	8.61241e-09	0.0251126	2.40378e-08	-4.76e-08	2.03774e-08	0.048102	-0.0019043	-5e-08	-0.0042945	2.7322e-08	0.0215881	0.00921018	2.53821e-08	7.47014e-10	-7.78e-09	-0.0065119	0.0490404	0.078124	-0.0386295	0.00372687	6.86671e-09	0.0413353	-0.0554461	-2.19e-08	-1.41e-08	1.03192e-08	-6.41e-09	-3.48e-08	-0.0025683	-0.0015582	-4.89e-09	2.73782e-08	0.0657017	1.53692e-08	1.17995e-09	-4.04e-08	2.58708e-08	-1.04e-07	-8.01e-09	5.48607e-08	-0.0001827	0.00464166
	0.0514958		-1.48e-08	0.104784	-1.98e-10	-0.0017159	-1.61e-09	3.79596e-10	-0.0697237	-8.36e-09	2.44294e-08	9.10967e-09	-0.0131523	-0.0148945	7.03597e-09	0.0187159	3.33102e-08	0.0216389	-0.0078603	6.98381e-08	3.09385e-10	2.87952e-08	0.00392116	0.0643234	0.0318773	0.0160531	0.00722524	4.0568e-09	0.0681899	0.13917	-2.42e-08	9.46018e-09	9.93424e-08	8.66684e-08	2.13987e-09	0.00072644	-0.0007925	-6.48e-09	2.16272e-08	0.0473378	-8.67e-09	-1.37e-09	2.32213e-08	4.90458e-09	2.52089e-08	1.93827e-08	-3.87e-08	0.0163458	0.0046149
	0.0514958		-2.39e-08	0.00317533	-3.49e-11	-0.0033056	-3.85e-08	-7.78e-09	-0.128371	-1.87e-08	1.56787e-08	8.61808e-09	-0.0357668	0.0106057	-1.67e-08	0.00893239	3.9879e-08	-0.0842743	-0.0434238	-1.38e-08	2.76951e-11	5.46378e-09	0.00590296	0.0493114	-0.128969	0.0302893	0.00328411	-1.19e-09	0.0322271	0.0417104	2.05607e-08	1.93664e-08	9.13659e-08	-6.85e-09	-5.32e-08	-0.0050225	-0.0006249	-4.69e-08	2.02774e-09	0.0145139	-9.07e-09	-4.34e-09	1.42853e-08	2.34575e-08	8.81302e-08	6.98159e-09	-3.13e-08	-0.0304542	0.00016788
	0.0514958		-1.46e-08	0.0473214	-2.74e-10	-0.000722	-2.18e-09	-3.46e-08	-0.0347137	-9.17e-09	-1.25e-08	-3.51e-08	0.0524491	0.00942135	3.36741e-08	0.0251996	-8.72e-08	0.0879036	0.0354679	8.17636e-08	4.81165e-11	1.67138e-08	0.0148382	-0.0133207	0.0196016	0.0311684	0.00081689	-8.41e-09	-0.0775857	0.0900495	3.17156e-08	-6.23e-10	-1.5e-08	-1.32e-07	-3.18e-08	-0.0044091	-1.58e-06	-4.3e-08	-5.35e-09	-0.0471637	-2e-09	3.96024e-09	5.48602e-08	1.61605e-08	1.63705e-08	2.59388e-09	4.05865e-08	-0.0139751	0.00969685
	0.0514958		1.75924e-08	0.0191727	-3.53e-10	0.00441047	2.65519e-08	-2.15e-08	0.0797606	1.91804e-08	-5.25e-08	3.62558e-09	0.196124	-0.000834	-2.24e-08	0.00270764	-5.54e-08	0.0186213	0.0378499	-5.53e-08	3.12963e-10	6.83824e-08	-0.018363	0.0466444	0.0988003	0.00958617	0.00402802	7.55238e-09	-0.0246965	0.0258893	-1.59e-09	-8.32e-09	-4.47e-08	-8.56e-08	7.68225e-08	-0.0047078	0.00144983	-3.02e-09	-8.01e-09	0.0578118	1.03847e-08	2.07103e-09	-3.29e-08	-8.27e-10	-2.14e-08	-5.41e-08	2.33159e-08	0.0259969	-0.0053561
	0.0514958		4.04404e-08	-0.0336564	7.22399e-10	-0.0110778	-2.04e-08	2.47433e-08	-0.0011777	3.42915e-08	-5.35e-08	2.55269e-09	-0.110138	-0.00424	7.07492e-08	0.0280999	-8.81e-08	0.0597571	0.0177441	1.97771e-07	-2.06e-10	-2.88e-08	0.0164365	0.0248917	0.076448	0.0275377	-0.0089293	-6.85e-10	0.0650342	-0.0261888	4.35023e-08	-1.66e-08	3.35681e-08	1.18885e-07	-2.66e-08	-0.0110399	0.00104837	-2.89e-08	-1.86e-08	-0.0165902	-2.11e-08	6.03846e-09	-2.65e-09	-1.32e-08	-3.43e-08	1.39098e-07	7.06008e-08	-0.0075828	-0.0057232
	0.0514958		-2.26e-08	-0.0208078	4.33141e-10	0.00379853	8.29484e-09	2.93007e-08	-0.0043233	-2.34e-09	1.12495e-08	6.12238e-09	0.0726233	-0.0073908	4.2492e-08	0.0198807	1.87426e-08	0.0945559	0.050066	-2.44e-08	5.79416e-10	1.01842e-08	0.00336438	0.074405	0.0425981	0.0253539	-0.0027031	4.66257e-09	0.066383	0.0489066	-2.37e-08	-6.48e-09	-5.04e-09	1.67383e-07	3.80395e-08	0.00298274	0.00192615	-2.3e-08	2.75732e-08	0.0899628	-3.07e-10	-2.25e-09	2.79803e-09	-2.28e-08	-9.73e-10	5.8563e-08	2.55912e-08	0.0256523	0.00621559
	0.0514958		2.15206e-08	0.0381938	-1.69e-10	0.00566485	-9.32e-09	-1.46e-08	0.0485148	3.13338e-08	-1.49e-08	1.20384e-08	0.0322498	-0.0168882	-1.65e-08	0.0138932	2.05519e-08	0.0533222	0.0114067	-8.09e-08	1.34601e-09	6.61823e-08	-0.0181045	0.0321778	0.094758	-0.0397932	0.00268179	5.25986e-09	-0.0234619	0.00203482	-2.18e-08	-2.17e-08	4.08053e-08	-1.07e-08	-1.42e-08	-0.0115261	0.00253763	-1.4e-08	4.89457e-08	0.0437827	8.4435e-09	1.55683e-09	-4.63e-08	-1.37e-09	-7.22e-08	-3.94e-08	5.88511e-08	-0.0167671	0.00880459
	0.0514958		-3.46e-09	0.0718955	2.22653e-10	-0.0013824	2.85821e-08	-2.37e-09	-0.0600912	-2.27e-08	3.41773e-08	1.54818e-08	0.00740974	-0.0173738	2.572e-08	0.0175229	1.62298e-08	0.0133018	-0.030395	1.16582e-07	7.7856e-11	4.00719e-08	-0.0112251	0.0497137	-0.0341217	0.00533643	0.00232532	3.49372e-09	0.0437942	0.0601381	-7.1e-09	1.21449e-08	6.2709e-08	1.71769e-08	1.8287e-08	0.00738256	0.00221559	3.61791e-08	2.38678e-08	0.0724161	-9.69e-09	-2.04e-09	-1.65e-08	2.394e-08	2.33474e-08	-3.31e-08	-7.33e-08	0.0293919	0.0194395
	0.0514958		5.85318e-08	-0.0238153	-2.3e-10	-0.0027568	2.5223e-09	-2.24e-08	-0.0507874	-7.27e-09	1.91641e-08	-2.23e-08	-0.244726	0.0105097	1.85768e-08	-0.0102379	3.56664e-08	-0.0815481	-0.0525794	1.74554e-08	-9.65e-10	3.99619e-09	-0.0039715	-0.0494364	-0.102749	-0.0339332	-0.0053716	-9.89e-09	-0.0722632	-0.0453397	-2.46e-08	-4.67e-09	3.14793e-08	-1.23e-07	-4.82e-08	0.00523652	-0.0022511	1.74281e-08	1.03016e-08	-0.0493873	-5.1e-09	-3.32e-09	3.58996e-08	-7.27e-09	-2.11e-08	4.27427e-08	-3.14e-08	-0.0755739	0.00515076
	0.0514958		3.90578e-08	0.0693633	-1.04e-10	0.00703831	-2.28e-08	2.39104e-08	0.00726366	-5.61e-09	1.43658e-08	5.42919e-09	0.136919	0.0345135	2.18452e-08	0.00995623	7.33877e-08	0.124039	0.0700595	-1.05e-07	-8.26e-10	4.3203e-08	0.0267739	0.0445845	0.0622933	0.0150619	-0.0024117	-1.04e-09	0.0750084	0.0618789	-8.92e-09	-1.33e-08	-2.49e-08	4.09686e-08	-4.46e-09	0.00859339	-0.0013373	7.825e-09	3.40883e-08	0.065993	2.27553e-09	-4.11e-09	2.84498e-09	1.11274e-07	2.043e-08	5.14905e-08	-3.48e-09	0.0154752	0.00837861
	0.0514958		2.29281e-08	-0.0029167	-2.15e-10	0.00053432	-4.84e-08	2.78286e-09	-0.0952818	-5.47e-09	-4.57e-08	7.92291e-09	0.0639161	0.0398669	-1.94e-08	0.0107837	9.70785e-09	-0.0079873	0.0119343	1.98008e-08	-2.87e-10	-2.15e-08	0.00022226	0.0357103	0.0459338	0.00954384	0.00104099	5.00582e-09	0.0537777	-0.0066541	9.97846e-09	6.53519e-09	3.29416e-10	-1.27e-08	-7.68e-08	-0.0120961	-0.002825	-4.59e-08	-1.18e-09	0.0293886	-8.35e-09	1.17969e-09	-1.01e-08	5.11181e-08	-6.02e-08	3.89274e-08	3.97835e-08	-0.0782883	0.00107549
	0.0514958		2.62338e-08	-0.000984	-8.28e-11	-0.0013568	-4.12e-08	-6.12e-09	0.00418376	2.8075e-08	-3.06e-08	5.95859e-09	0.107544	0.020586	-2.58e-08	0.0163534	-1.28e-07	0.0728169	0.050139	3.19256e-08	-1.43e-10	-2.82e-08	0.0173362	0.0628083	0.108048	0.0209541	0.00173681	3.75282e-09	0.0504221	0.0391671	2.51505e-08	-1.17e-08	4.555e-09	-1.2e-08	-3.53e-08	-0.013622	-0.0014394	-3.46e-08	-6.51e-09	-0.0226444	-2.38e-09	6.93884e-09	7.10247e-09	-2.39e-08	-6.05e-08	1.77167e-08	8.663e-08	0.00745022	-0.0067849
	0.0514958		-7.58e-08	-0.0289857	-3.47e-10	-0.0030374	1.6574e-08	-3.66e-08	-0.0834606	-2.26e-08	-6.1e-11	-1.91e-08	0.0244639	-0.0331721	-2.03e-08	0.00368032	-1.64e-08	-0.0425201	-0.0497675	3.49129e-08	9.92618e-11	-3.49e-08	0.0787253	-0.003123	-0.0439174	0.00320291	0.00519472	-1.52e-09	-0.0724229	-0.0139749	-3.16e-09	1.41784e-08	5.4271e-08	-1.19e-07	-3.16e-08	-0.0060275	-0.0009173	-4.16e-08	-6.55e-09	0.00157092	-4.82e-09	-1.08e-10	4.19752e-08	2.91911e-08	1.197e-08	3.10647e-09	1.2267e-08	0.0353461	0.00884434
	0.0514958		-5.62e-08	-0.0188326	-2.6e-10	0.00214308	-1.83e-08	-6.43e-09	0.0111382	-1.2e-08	-1.98e-08	-6.54e-09	0.125558	0.00944226	-9.24e-08	-0.0230982	1.08829e-08	-0.0998595	-0.0281983	-1.08e-07	-2.89e-10	-2.43e-08	0.00327507	-0.0104144	-0.0052769	-0.036308	0.00714238	7.07934e-09	-0.0065822	0.00351723	-5.32e-08	6.39642e-09	1.14202e-08	-5.58e-08	-3.49e-08	4.36217e-05	-0.0019676	2.20017e-08	8.78008e-09	0.0469376	1.22567e-08	2.41527e-10	-3.76e-08	4.23453e-08	-9.1e-08	-7.49e-08	-5.23e-08	-0.0564026	0.00819279
	0.0514958		-5.04e-09	-0.0328473	-1.05e-10	0.0038032	5.10828e-08	2.68848e-08	0.090543	3.23756e-08	-9.31e-09	4.23004e-09	0.0544878	-0.0182158	-7.26e-08	-0.0209096	6.57406e-08	0.010166	0.0275559	-5.8e-09	8.46384e-10	2.16378e-08	0.0500606	0.0337651	0.120488	-0.0436765	0.00444088	7.85653e-09	0.0303288	-0.0282611	4.56791e-08	-1.77e-08	6.33406e-09	1.67439e-07	7.47337e-08	-0.0047134	0.0022688	3.46537e-09	-2.37e-08	0.0406945	2.39219e-08	2.76895e-11	-2.53e-08	-4.92e-08	-9.24e-08	-1.98e-08	4.40131e-09	0.0210909	0.0109619
	0.0514958		-4.44e-08	0.00469181	-4.47e-10	-0.0062354	3.17496e-08	-3.29e-08	0.00928998	-1.26e-08	1.87829e-08	-3.91e-09	-0.113512	-0.0060087	-9.35e-09	-0.0011809	4.00152e-08	-0.060036	-0.0355712	1.45764e-09	-5.91e-10	4.51466e-08	-0.0148625	0.00172988	-0.0678933	0.00933687	-0.0004474	-4.36e-09	-0.0695139	-0.0166923	5.1836e-09	6.87852e-09	6.72983e-09	-1.34e-07	4.81385e-08	0.00220928	0.00196342	-6.48e-09	1.46336e-09	0.0145842	-2.55e-09	-2.92e-09	4.70206e-08	-1.21e-09	5.19929e-08	-2.26e-08	-1.78e-08	0.0306986	0.0111723
	0.0514958		1.05889e-08	0.00590919	4.18571e-12	-0.0044233	-7.83e-09	-3.25e-09	-0.041671	-9.89e-09	-3.08e-08	1.63287e-08	0.0697921	0.0132855	8.56528e-09	0.0130151	-1.86e-08	0.0608393	0.0343564	2.29248e-08	-5.62e-10	1.73189e-08	-0.0026121	0.0750486	0.0846994	0.0053994	-0.0003878	5.26264e-09	0.0350286	0.0644317	5.10782e-09	-7.25e-10	-7.36e-09	-2.67e-08	-1.39e-08	-0.0044835	-0.001317	-1.91e-08	5.67185e-09	0.0591367	-4.8e-09	1.43645e-09	-6.97e-09	1.73798e-08	-6.84e-08	3.93932e-08	2.75537e-08	-0.0129874	0.00721758
	0.0514958		3.49504e-08	0.0533191	-2.91e-10	-0.0077346	-1.35e-08	-1.69e-08	-0.0155676	-1.21e-08	1.22731e-08	1.69171e-08	-0.145871	-0.002117	1.23051e-08	-0.0056992	7.95128e-08	-0.0188096	-0.0292002	9.34671e-08	-5.32e-10	-8.54e-09	-0.0219653	-0.0787992	0.00489823	-0.0033727	0.00469922	3.68709e-09	0.013402	0.120118	-2.86e-08	1.08002e-08	4.61515e-08	-8.44e-08	-1.64e-08	-0.002349	-0.0010706	2.05955e-08	2.40717e-08	-0.0347589	-1.14e-09	-3.66e-09	-2.81e-09	-2.7e-09	3.96156e-08	-1.52e-08	-7.74e-09	-0.0154889	-0.0004059
	0.0514958		3.52238e-08	-0.0019985	4.41938e-10	-0.0071443	-3.42e-08	3.19941e-08	-0.007846	1.36833e-08	1.21783e-08	1.78036e-08	-0.0357884	0.0180392	4.06263e-09	0.00751115	-2.01e-08	-0.0321363	-0.0115217	3.8174e-08	-4.1e-11	1.88756e-08	-0.0213601	0.00935862	0.0183602	0.0235059	0.0010825	7.44609e-09	0.114939	0.0913595	-1.02e-08	1.23908e-08	-1.63e-08	1.58939e-07	-3.39e-08	0.00321824	-0.0003298	2.35924e-08	-5.26e-09	0.027627	-1.17e-09	-6.3e-11	-3.45e-08	1.60682e-08	7.11221e-08	2.77447e-08	4.38723e-08	-0.0415816	0.00829491
	0.0514958		3.56319e-08	-0.0260581	5.01073e-10	-0.003951	3.44315e-08	2.37628e-08	0.0262034	-5.77e-09	1.0058e-08	1.78465e-09	0.0846135	-0.0054142	7.29194e-08	0.030473	-5.42e-08	0.0805328	0.0456879	8.42747e-08	-2.26e-10	4.02046e-08	0.00197488	-0.0312099	-0.0776356	0.0322687	-0.0049317	-7.23e-09	-0.0267819	0.00254117	9.37628e-08	5.65822e-09	-5.97e-08	5.66259e-08	-2.33e-09	0.00333335	0.00024812	-2.51e-08	-7.97e-08	-0.0350456	-9.03e-09	-6.05e-10	2.74221e-08	-4.17e-08	4.49517e-08	5.0822e-08	2.96348e-08	0.0151965	-0.006875
	0.0514958		1.35007e-08	0.129318	-1.7e-10	-0.0025711	-4.05e-08	-2.78e-08	-0.0388505	-3.51e-08	1.80901e-08	-1.38e-08	-0.0944767	0.00097018	1.75253e-08	-0.0002063	7.97639e-08	-0.0431267	-0.0262695	3.07933e-08	-6.09e-10	-1.37e-08	0.0166068	0.0194927	-0.0687336	0.0191918	0.00572414	-4.37e-09	-0.0002312	0.0908487	-2.77e-08	2.10942e-08	5.46443e-08	-7.31e-08	-1.67e-08	0.00134634	-0.0013811	3.33152e-09	2.13186e-10	-0.0046559	-1.05e-09	-3.26e-09	-3.9e-09	1.29534e-08	3.10636e-08	-1.38e-08	-6.67e-08	0.0693764	0.00179468
	0.0514958		1.38588e-08	0.027637	-6.59e-11	-0.0004874	1.69996e-09	-1.64e-08	0.0508132	1.36601e-08	-2.19e-08	-3.76e-08	0.156944	0.00738801	-6.27e-08	-0.0160778	7.91283e-08	-0.061188	0.0187657	-2.78e-08	-4.39e-10	-2.21e-08	-0.0347615	-0.124235	0.0307717	-0.0370131	0.00597742	5.73368e-09	-0.0544743	0.0018704	5.80945e-09	-2.11e-09	2.36076e-08	-8.13e-08	-4.16e-09	-0.0026043	-0.0001639	1.64214e-08	1.99493e-08	-0.0190826	1.10601e-08	6.6324e-10	-5.51e-08	-8.49e-09	-7.31e-08	-6.12e-08	-8.41e-09	-0.0069542	0.00378041
	0.0514958		-9.94e-09	-0.0348307	1.36485e-10	-0.0038118	-1.18e-08	-5.61e-09	-0.0085746	-4.16e-09	-1.76e-08	7.3994e-09	-0.136833	-0.003924	3.91944e-08	0.0234621	-5.36e-08	0.0488073	0.0069771	2.91455e-08	2.78599e-10	1.12038e-08	0.0425591	-0.004237	-0.10731	0.0203817	-0.0034368	-8.84e-09	-0.0017558	-0.038847	4.70264e-08	2.32356e-09	3.88362e-08	4.2203e-08	1.33806e-09	0.00244891	-0.000548	-3.7e-08	-1.86e-08	-0.0515822	-3.73e-09	-2.43e-09	3.71971e-08	-1.83e-09	4.30257e-08	4.73417e-08	6.83275e-09	0.00114784	-0.0049628
	0.0514958		-2.24e-08	-0.0621354	-3.39e-10	5.11692e-05	4.7856e-08	-1.91e-08	-0.0112141	1.52013e-08	1.55886e-09	-2.6e-08	0.110329	0.00030232	-2.57e-08	-0.0340544	3.3239e-08	-0.0577059	0.0128218	-7.22e-08	-2.24e-10	-8.55e-09	-0.0077472	-0.0498582	0.0605969	-0.02975	0.00074809	1.17534e-09	-0.0798641	-0.0772165	-2.65e-08	-7.08e-09	-8.28e-08	-1.04e-07	6.7365e-08	0.0042099	0.00208545	1.83552e-08	1.68349e-08	-0.0498215	1.34935e-08	-9.23e-10	-1.05e-08	-1.07e-08	-2.74e-08	-8.01e-08	-6.12e-08	0.0293674	0.00820513
	0.0514958		3.0812e-08	-0.0908143	3.4063e-10	-0.0034675	1.4796e-09	2.38411e-08	0.0307134	-2.56e-09	-7.58e-09	3.93344e-09	0.0164365	-0.018327	8.20989e-08	0.02904	-1.11e-07	-0.0054262	0.0258815	7.69733e-08	-6.55e-10	1.36958e-08	0.0275926	-0.054446	-0.0920236	0.0605669	-0.0052185	-6.15e-09	-0.0351804	-0.071319	2.40119e-08	-1.44e-09	-4.47e-08	1.60159e-07	-3.1e-09	0.00471519	0.00040961	6.36458e-10	-3.92e-08	-0.0413742	-1.46e-08	1.31654e-10	1.61099e-08	-1.45e-08	4.98079e-08	2.35044e-08	-2.1e-08	0.020376	-0.0042295
	0.0514958		3.29697e-09	-0.0667028	5.41704e-10	-0.0049677	-4.8e-08	1.07399e-08	-0.100473	-1.5e-08	4.43329e-08	3.43019e-09	-0.20628	-8.64e-05	4.34891e-08	0.00080265	1.92532e-08	-0.0460348	-0.0688059	5.24959e-08	-7.39e-10	-5.69e-08	0.0462354	-0.0402125	-0.0900397	-0.0096904	-0.0085609	-7.7e-09	-0.0284438	0.0517449	-1.87e-08	-1.46e-09	-4.95e-09	1.25074e-07	-4.68e-08	0.00640619	-0.00287	6.83488e-09	-1.56e-08	-0.0398921	-1.39e-08	-5.32e-09	3.02869e-08	5.34168e-08	8.83714e-08	1.35886e-07	-2.85e-08	-0.0093912	-0.0019637
	0.0514958		3.89594e-08	0.018377	5.02781e-10	0.0146156	3.39126e-08	3.42469e-10	0.0886349	3.62494e-08	-2.11e-08	-1.63e-12	0.0227734	0.0161475	7.57243e-09	0.0114704	3.70955e-08	0.112801	0.0645659	-2.02e-07	1.23514e-09	1.02896e-07	0.00500288	0.0589606	0.149029	0.0198702	-0.000503	9.81159e-09	0.0491546	-0.0334551	-1.25e-08	-2.15e-08	-7.14e-08	2.14425e-08	4.83469e-08	0.00333907	0.00129317	2.50255e-08	5.29525e-08	0.0695749	1.64986e-08	7.97454e-10	-4.85e-08	5.29839e-08	-8.34e-08	1.57628e-08	4.71243e-08	0.0108908	0.0387238
	0.0514958		1.04734e-08	-0.057332	2.52249e-10	-0.0099071	-1.53e-08	-3.08e-08	-0.154951	-1.22e-08	6.09222e-09	-4.23e-08	-0.106535	0.00614668	1.58397e-08	-0.0042339	-5.45e-09	-0.0573756	-0.0364057	1.10106e-07	-1.09e-09	-7.23e-08	0.0242522	-0.0461477	-0.0982175	-0.0062856	-0.0026228	-1.11e-08	-0.0770731	-0.0271353	5.56016e-08	1.57481e-08	3.23255e-08	-1.46e-07	-4.35e-08	-0.0087716	-0.0022654	-3.92e-08	-4.6e-08	-0.0746204	-5.95e-09	-3.39e-09	3.38985e-08	-1.22e-08	6.97757e-08	8.97635e-08	2.67158e-08	0.0241633	-0.0082978
	0.0514958		2.59058e-08	-0.0068148	-3.66e-10	0.00656391	8.96342e-11	-1.65e-08	0.00128913	-1.91e-08	4.1551e-08	-4.31e-09	-0.233805	0.00517394	-4.2e-09	-0.0047132	1.91339e-07	-0.0082031	-0.0228288	-1.42e-07	-5.48e-10	3.63159e-08	0.00252379	-0.0180787	-0.0549258	-0.0276976	0.0028906	-5.49e-09	-0.0097282	0.0125255	-4.59e-09	-6.05e-09	8.97228e-08	1.59984e-08	3.30399e-08	-0.0001978	0.00084826	1.91562e-09	6.31148e-08	-0.0171073	2.06451e-08	-7.89e-09	-1.95e-08	6.34919e-08	7.23968e-08	-1.53e-08	-1.36e-07	0.00051522	-0.0002876
	0.0514958		-2.43e-08	-0.0426734	2.79134e-10	-0.0105395	2.08118e-08	2.30164e-08	-0.0387654	-3.13e-08	3.45143e-08	1.20006e-09	0.129058	-0.0042934	9.92891e-08	0.0319246	-3.2e-08	0.0794018	0.0514108	5.32754e-08	-8.03e-10	6.12641e-08	-0.0127911	0.0674426	0.00934332	0.0612233	-0.0030703	-2.01e-09	0.0557794	0.0404391	9.55269e-09	1.06174e-08	-4.18e-08	1.09346e-07	3.89395e-08	0.00127403	0.00054876	-2.67e-08	-5.7e-08	-0.0005555	-2.66e-08	4.59977e-10	2.64044e-08	7.07275e-08	9.97215e-08	1.07123e-07	5.41664e-09	0.0137874	0.00277571
	0.0514958		7.1455e-08	-0.0053617	-1.8e-10	-0.0143699	-1.93e-08	1.94217e-09	-0.059202	-1.91e-08	3.16946e-08	1.71883e-08	-0.023617	0.00509434	3.74136e-08	0.0226724	-7.92e-08	-0.036322	-0.0014	1.89777e-07	-9.41e-10	-5.42e-08	0.0642815	-0.0498315	-0.0667053	0.0512905	-0.0006432	-1.16e-08	0.0132772	-0.0490662	1.66146e-08	1.3383e-08	2.53948e-08	1.89241e-08	-3.67e-08	-0.0001841	-0.0013841	-2.05e-08	-5.81e-08	-0.0224584	-2.07e-08	-1.4e-09	4.28198e-08	-7.88e-09	1.27104e-07	3.74539e-08	3.71639e-08	0.027267	-0.0056134
	0.0514958		1.9166e-08	0.00862453	3.91507e-10	-0.0100767	4.80009e-08	-8.89e-09	-0.0871114	-2.31e-08	5.72142e-08	-2.65e-09	-0.256827	0.00999897	3.06123e-08	0.00427343	2.70473e-08	-0.118174	-0.0602089	9.32809e-08	-6.97e-10	-4.54e-08	0.0500515	-0.0150205	-0.0786392	0.0275839	-0.003502	-6.88e-09	-0.0275835	0.0403585	-1.34e-08	1.01779e-08	1.98488e-08	-1.32e-07	2.74231e-08	0.0042594	0.00209369	-2.81e-09	-1.25e-08	-0.0313745	-7.92e-09	-5.8e-09	2.52521e-08	-2.56e-08	1.47731e-07	4.56974e-08	-6.16e-08	0.012192	-0.0066983
	0.0514958		-2.26e-08	0.125907	4.07921e-10	-0.0014656	-6.2e-09	4.40113e-09	-0.0186362	-2.94e-08	2.02212e-08	8.68443e-09	0.00377979	-0.0076905	1.53756e-08	-0.0072488	8.33278e-08	-0.0239733	-0.0039055	4.01285e-09	5.7889e-10	-6.23e-10	0.0161702	0.0367105	0.00564289	0.0068795	0.00054936	6.44335e-09	0.0500168	0.0783815	-1.58e-08	4.72305e-09	7.2822e-09	6.51634e-09	8.42429e-09	0.00173771	0.00080649	1.48802e-08	-4.14e-09	0.0818453	-3.86e-09	-6.03e-10	-6.2e-09	-1.28e-08	-2.92e-08	2.21116e-08	-8.98e-09	0.0318279	0.00875605
	0.0514958		-1.1e-08	0.0119536	-2.82e-11	-0.0027531	2.09203e-08	2.7418e-08	0.0107746	1.82622e-08	-2.21e-08	4.64769e-09	0.0314465	-0.0068154	5.23252e-08	0.0240284	3.21224e-09	0.04977	0.0615465	-3.89e-08	7.00444e-10	8.90293e-08	-0.0430533	0.0389237	0.0754997	0.0349998	-0.0024009	5.62573e-09	0.105791	0.0508411	-2.1e-08	-2.09e-08	-1.28e-08	2.16331e-07	7.57779e-08	-0.0013705	0.00177372	1.48675e-10	1.21894e-08	0.0822321	-1.51e-08	-1.16e-10	-1.23e-08	-4.17e-09	-4.11e-08	3.01755e-08	2.36006e-08	0.0220976	-0.0067267
	0.0514958		-8.78e-08	-0.0463959	-2.82e-10	0.00500938	4.13235e-08	-2.77e-09	0.0407434	-1.35e-08	-1.96e-08	4.07244e-09	-0.0548427	-0.0385998	4.93713e-08	0.0129299	-8.74e-09	0.0239472	0.00839749	1.11879e-08	2.50331e-10	-4.3e-09	0.00836527	-0.04205	-0.0910861	0.0204181	-0.0015731	-7.89e-09	-0.0588209	0.00038753	-1.99e-08	-3.35e-09	-5.63e-08	-2.91e-09	4.03466e-08	0.00678791	0.00167532	2.09727e-09	-3.46e-09	-0.0417836	-5.22e-09	-1.89e-09	7.91096e-09	2.36558e-08	2.24228e-08	-3.25e-08	-8.59e-09	0.0198028	-0.0020931
	0.0514958		4.4095e-08	0.0318064	1.96932e-10	0.00140931	-3e-08	-2.72e-08	0.0385692	4.75999e-08	-2.42e-08	-3.32e-08	0.117381	0.0184451	-5.12e-08	-0.0209072	-6.3e-08	-0.0673369	-0.012929	-1.01e-07	1.20117e-09	-8.57e-08	0.0241512	-0.048773	0.0782766	-0.0552666	0.00615749	2.97529e-09	-0.068498	-0.108836	-2.03e-08	-1.2e-08	-3.52e-08	-1.16e-07	-3.44e-08	-0.0122468	-0.0021407	-1.8e-08	-2.02e-08	-0.0423869	1.18854e-08	4.44686e-09	-3.69e-08	-3.16e-08	-1.01e-07	-1.58e-10	7.61791e-08	0.00131634	-0.0114626
	0.0514958		-9.37e-09	0.00484664	5.72416e-10	-0.0004497	2.35071e-08	2.74516e-08	-0.0456112	-1.88e-08	1.82745e-08	4.674e-09	-0.0028018	0.0037927	6.37201e-08	0.00698305	-2.55e-08	0.0611719	0.0500501	-1.4e-07	-7.38e-10	-5.27e-09	0.00954006	0.0473937	-0.0129795	0.0489265	-0.0030798	-8.06e-09	-0.0149034	0.0580504	-2e-09	-2.94e-09	-1.2e-07	8.75885e-08	6.02098e-08	0.0130075	0.00173179	3.99427e-09	-5.04e-08	0.0727844	-1.7e-08	-2.18e-09	3.17002e-08	1.10381e-09	9.44714e-08	5.31644e-08	-5.63e-08	0.0211197	0.00136173
	0.0514958		-3.16e-10	-0.0482923	-2.21e-11	0.00061925	-5.7e-09	3.47486e-09	0.0285798	3.55877e-08	-4.33e-08	4.6788e-09	-0.0207616	-0.0138372	1.58199e-09	0.0177824	-9.97e-08	0.10328	0.0392914	1.05832e-07	1.23196e-09	1.1537e-08	-0.0035542	0.0531934	0.0959533	-0.002451	0.00027497	3.06182e-09	-0.0266351	-0.0963917	1.4386e-08	-8.34e-09	-2.24e-08	1.86428e-07	8.91735e-09	-0.0117867	0.00039805	-4.5e-08	6.93046e-10	-0.0435695	-4.18e-11	4.23924e-09	2.73341e-08	5.00039e-09	-7.26e-08	1.44786e-08	2.81844e-08	0.0221726	-0.0157878
	0.0514958		-5.66e-08	0.0362039	-2.11e-10	-0.0004491	-1.47e-08	2.89305e-09	-0.0173456	-3.59e-08	3.55403e-08	5.11522e-09	-0.104137	-0.0258069	9.41537e-09	0.00024084	-4.65e-09	-0.06007	-0.0285417	-1.44e-07	6.8422e-11	-1.56e-08	0.00251801	0.00347592	-0.0966822	0.0126954	0.0050755	-8.57e-09	-0.0345362	0.0671304	2.17346e-09	1.00593e-08	2.59411e-08	-3.92e-08	-2.14e-08	0.00294842	-0.0020612	-2.22e-08	-3.59e-08	4.77159e-08	-6.55e-09	-3.62e-09	3.55705e-08	1.19499e-08	9.7263e-08	2.11025e-08	-1.71e-08	0.0264783	-0.0185417
	0.0514958		7.2871e-09	-0.0665367	1.33739e-10	0.00595196	-9.72e-08	4.76988e-09	-0.0241376	-8.38e-09	-1.34e-08	-1.31e-08	0.118944	0.0636548	-1.01e-07	-0.0211291	-2.8e-08	-0.104711	-0.0196906	-7.96e-08	-4.92e-10	-5.31e-08	-0.0741783	0.00705855	-0.0249077	-0.034141	0.0115613	-2.98e-09	0.150422	-0.0320158	1.14815e-08	3.6729e-08	1.34603e-07	8.5533e-09	-1.51e-07	-0.0017008	-0.0042477	-2.74e-09	-5.81e-08	0.00876934	1.2045e-08	2.22314e-09	1.52265e-09	-9.28e-08	-2.66e-08	6.5969e-08	1.99967e-08	-0.177038	-0.0290336
	0.0514958		-2.88e-08	-0.0218592	4.02404e-10	-0.0044409	-2.4e-08	1.19004e-08	0.00331557	-3.41e-09	-7.21e-09	8.85723e-09	0.0594318	0.0116562	1.8122e-09	-0.0107249	7.49592e-08	-0.0622056	-0.0337344	2.60846e-08	-2.79e-10	-1.77e-08	-0.030569	-0.0042005	0.0328018	0.00808235	0.0013013	7.49949e-09	0.0617277	0.0758475	-5.14e-08	1.37331e-08	-2.43e-08	2.51118e-07	-3.62e-08	0.00576047	-0.0007406	2.0756e-08	-7.91e-09	0.0556849	-2.23e-09	-1.72e-10	-2.67e-08	3.18067e-08	1.40054e-08	-5.72e-09	3.95379e-09	-0.0411426	0.0101691
	0.0514958		-3.92e-08	-0.0284984	-1.83e-11	-0.0074744	-1.68e-08	-2.8e-08	-0.0977952	-1.78e-08	3.59037e-08	-1.17e-08	-0.144891	-0.0324881	3.6729e-08	-0.0026349	-1.21e-08	-0.0797356	-0.0394925	6.90937e-08	-3.61e-10	-4.35e-08	0.0786039	-0.0682977	-0.128737	-0.001403	-0.0014462	-1.05e-08	-0.0564583	0.035006	-1.77e-08	1.47695e-08	4.44814e-08	-2.19e-09	7.49262e-09	-0.0008772	0.00023207	-5.03e-09	-2.58e-08	-0.0494854	-2.51e-10	-3.4e-09	2.08625e-08	-3.49e-08	8.53606e-08	3.86451e-08	-5.88e-08	0.0428248	-0.0115214
	0.0514958		-3.27e-08	0.00814032	8.04862e-11	-0.0097348	-4.71e-08	-1.9e-08	-0.145145	-4.53e-08	8.19944e-10	-2.08e-08	-0.0673362	-0.0221751	6.05477e-08	0.0281845	-1.29e-07	-0.0011515	-0.047147	1.06748e-07	-4.9e-10	-2.29e-08	0.0252249	0.0442933	-0.0871743	0.0505755	-0.0006376	-8.59e-09	-0.0550799	0.0491444	-3.64e-08	3.19758e-08	1.50176e-08	-8.53e-08	-4.81e-08	-0.0040799	-0.0011391	-4.66e-08	-2.8e-08	-0.0297336	-2.53e-08	4.72638e-10	2.93939e-08	2.62414e-10	8.00102e-08	5.12458e-08	7.1088e-08	-0.0422351	-0.0073867
	0.0514958		-3.42e-08	-0.0367761	4.55885e-10	-0.0028466	-4.91e-08	2.14263e-08	-0.098102	-3.09e-08	3.83558e-08	-4.54e-11	0.0267091	0.00357213	4.93347e-08	0.0232979	-8.95e-08	0.0554599	0.00695578	6.92513e-08	-1.34e-09	-1.1e-08	0.032114	0.0345723	-0.0763386	0.0640286	0.00249448	-6.71e-09	0.0503734	-0.0173604	6.17315e-08	4.5452e-08	5.61799e-08	1.00563e-07	-2e-08	0.0106702	-0.0013352	-2.46e-08	-5.51e-08	-0.0296557	-1.02e-08	-4.76e-09	2.42361e-08	8.2115e-08	1.58702e-07	1.21179e-07	3.81528e-08	0.00211566	0.00153695
	0.0514958		-1.03e-08	-0.0029783	4.4233e-10	0.00606952	3.98137e-08	3.39978e-08	-0.017771	-6.44e-09	4.06886e-08	4.25567e-09	0.00372028	-0.0084065	4.68388e-08	0.0185596	9.3681e-08	0.106451	0.0417967	-8.86e-08	4.67823e-11	8.89895e-08	0.0227166	0.0474712	0.0634324	0.0156697	-0.0031623	-2.33e-10	0.0528322	0.0840449	9.46094e-09	-1.11e-08	-1.49e-08	1.70007e-07	6.0248e-08	0.00977544	0.00230643	-4.59e-09	1.67902e-08	0.0720903	-6.91e-09	-4.68e-09	1.8541e-08	8.94734e-09	6.89869e-08	3.23814e-08	-1.96e-08	0.0211527	0.0228685
	0.0514958		2.29999e-08	0.0353456	4.78779e-10	-0.000101	-4.07e-08	2.53059e-08	0.0124043	2.4961e-09	1.34264e-08	8.74931e-09	0.21617	0.0274612	-3.43e-08	-0.0172884	3.87684e-08	-0.036205	-0.0041788	-3.35e-09	4.25342e-10	-3.01e-08	-0.022234	-0.0554307	-0.0177829	-0.0261644	0.00374312	5.62616e-09	0.0820021	-0.0517016	-4.19e-08	4.38284e-09	-3.45e-08	1.07102e-07	-5.23e-08	0.00870521	-0.0019022	4.45569e-08	-3.47e-10	0.0309375	4.58232e-09	-5.27e-12	-3.33e-08	2.31024e-08	-2.11e-08	-3.78e-08	-2.77e-08	-0.0503634	0.00369616
	0.0514958		3.46266e-08	-0.0010568	1.24514e-10	-0.0145201	1.77782e-08	3.52802e-08	-0.0161552	2.15509e-08	-3.51e-08	-1.91e-10	-0.0550582	-0.006624	8.15409e-08	0.0307306	-5.47e-08	0.0676785	0.00762451	2.93944e-07	1.11922e-09	-1.56e-08	0.00054777	-0.0315716	0.0515355	0.0514186	-0.0058506	-9.81e-09	0.0512813	-0.0407747	5.39073e-08	-7.96e-09	-1.78e-08	1.7709e-07	-2.6e-08	-0.0086729	-0.0005198	-2.43e-08	-4.74e-08	-0.0292276	-2.36e-08	4.85203e-09	4.31277e-08	-3.45e-09	-1.77e-08	8.38297e-08	7.60807e-08	0.0104348	-0.0084399
	0.0514958		4.73156e-10	-0.0171619	-2.12e-10	-0.0053043	-5.12e-08	1.96153e-08	-0.148225	-3.31e-09	1.20852e-08	4.82379e-09	-0.102032	0.0117466	4.64e-08	0.0114826	-6.04e-08	-0.0503661	-0.0233533	3.91684e-08	-1.22e-09	-4.59e-08	0.00609813	-0.0003408	-0.0898019	0.0474132	-0.0041532	-8.78e-09	0.0316184	-0.0395703	3.86659e-10	1.92721e-08	9.89204e-09	-3.12e-08	-7.66e-08	-0.0020366	-0.002509	-3.67e-08	-4.32e-08	-0.0703326	-1.53e-08	-2.39e-09	3.27131e-08	8.9861e-09	9.49055e-08	4.47842e-08	3.63926e-08	-0.0550038	0.00023362
	0.0514958		3.31787e-08	0.00346659	-4.43e-10	0.0130343	4.21671e-08	-2.74e-08	-0.0022518	2.12889e-09	3.94206e-08	-2.92e-08	-0.111356	0.0258009	8.01557e-09	0.0123618	3.58398e-08	0.00451747	-0.0365128	-2.24e-07	-7.91e-10	4.42063e-08	0.0663992	-0.0091319	-0.0943997	0.0200109	-4.31e-05	-1.62e-09	-0.060003	-0.0560305	-2.08e-08	-6.97e-09	2.0284e-08	-1.92e-07	6.10322e-08	0.00908977	0.0017622	2.16874e-08	1.73227e-08	-0.0431495	1.38285e-08	-4.67e-09	-2.96e-08	7.92741e-08	6.77282e-08	-5.57e-08	-7.54e-08	0.0218289	0.042035
	0.0514958		-3.31e-08	0.00540531	-3.24e-10	0.00456001	-3.24e-08	-1.39e-08	0.0329444	1.15726e-08	-3.35e-08	-7.98e-09	0.132093	0.00446958	-7.88e-08	-0.0321865	-5.85e-09	-0.117996	-0.0316677	-3.17e-08	-2.49e-10	-3.52e-08	-0.0052499	-0.0646974	-0.0164778	-0.0605256	0.00787897	6.15643e-09	0.00871335	0.0155811	4.91416e-08	3.30004e-09	-3.7e-09	-1.23e-07	-5.84e-08	-0.0006912	-0.0020402	2.01992e-08	7.30761e-09	0.00638776	2.03925e-08	1.80126e-09	-3.99e-08	1.46901e-08	-1.14e-07	-2.4e-08	-5.97e-10	-0.0578363	-0.0007641
	0.0514958		-1.62e-08	-0.0232715	3.3424e-10	0.00378718	-2.01e-08	5.13283e-08	0.00211636	2.24914e-08	2.15629e-08	8.78938e-09	-0.0098579	0.0369163	-1.21e-08	-0.001656	1.55566e-08	0.0301267	0.0489862	-8.5e-08	-4.83e-10	-1.09e-08	-0.0028605	-0.0222148	0.0886381	0.00677863	0.00355789	1.72156e-09	0.102663	0.0336552	-2.85e-08	-5.48e-09	-2e-09	1.92423e-07	-2.18e-08	0.00984456	-0.0016909	4.07812e-08	2.37398e-08	0.0384826	8.52269e-09	-2.54e-09	-1.13e-08	2.2342e-08	3.95133e-08	3.46992e-08	4.47684e-08	-0.0190742	0.00790589
	0.0514958		-1e-07	0.0135473	5.33102e-10	-0.0161392	-5.99e-08	1.93801e-08	-0.0205282	-2.45e-08	-2.47e-09	-1.65e-09	-0.115329	-0.0172253	-7.12e-09	-0.0367029	2.6039e-10	-0.194634	-0.0677702	1.61683e-07	-6.54e-10	-8.83e-08	0.0108937	-0.0256829	-0.0700203	-0.0234418	-0.0054296	-5.73e-09	-0.0164519	0.0499786	9.13538e-10	1.23458e-08	-2.9e-08	8.92593e-08	-9.44e-08	-0.0012786	-0.0038638	-2.19e-08	-4.52e-08	-0.0249351	-6.52e-09	2.48316e-10	2.14457e-08	-2.69e-09	-2.36e-08	1.34412e-07	1.27515e-08	-0.0807569	-0.0197526
	0.0514958		-6.64e-08	0.0334561	-9.71e-12	0.0015463	4.23059e-08	9.20225e-09	0.0109773	-3.33e-08	5.97581e-09	5.69471e-09	-0.189823	-0.0344837	3.36585e-08	0.0166951	4.84295e-09	0.0067213	-0.0175824	-6.84e-08	-6.76e-10	-2.71e-08	-0.0415512	-0.0096784	-0.0429874	0.0160182	-0.0010122	2.25883e-09	-0.0417858	0.0909906	-2.09e-08	8.49896e-10	-1.89e-08	6.00962e-08	5.05198e-08	0.00971186	0.00244804	2.64486e-08	-2.32e-08	0.0127809	-6.24e-10	-2.69e-09	-3.85e-09	7.13421e-09	3.19239e-08	-4.21e-08	-6.23e-08	0.0246214	0.00525167
	0.0514958		-2.72e-08	-0.0340345	2.37035e-10	0.00388829	-2.72e-08	4.28268e-08	-0.0406439	4.85795e-09	1.37588e-08	1.09188e-08	0.0961582	-0.0016341	5.9311e-10	0.00594193	5.15885e-09	-0.0027783	0.00284432	-6.27e-08	2.78941e-10	2.8633e-08	-0.0084574	0.00666209	-0.0389914	0.00401055	0.00153148	1.94488e-09	0.0750198	-0.156555	-3.24e-08	1.31494e-08	3.30672e-08	1.26263e-07	-1.95e-08	0.00692204	-0.0012889	2.52959e-08	2.69983e-08	0.0493209	1.48258e-09	3.30456e-10	4.91138e-09	-2.32e-08	-2e-08	2.88323e-08	-4.52e-09	-0.0466731	-0.0017661
	0.0514958		1.17898e-08	-0.0936478	3.73382e-10	0.0109857	2.7755e-08	1.71605e-08	0.0102723	2.7158e-08	-3.9e-08	-3.39e-09	0.202233	0.0636964	6.20272e-08	0.0382858	-8.66e-08	0.161898	0.111399	-6.55e-08	-1.99e-10	4.80381e-08	0.0660864	0.0992832	0.119758	0.059343	-0.0079626	4.83272e-10	0.137486	-0.0544959	-4.4e-09	-2.34e-08	-1.36e-07	7.69987e-08	5.43644e-08	-0.0069458	0.00151566	-1.9e-08	-2.22e-08	0.0138116	-2.14e-08	2.74132e-09	1.84191e-08	3.15146e-08	4.89131e-09	8.64804e-08	5.13893e-08	0.00273119	0.0121937
	0.0514958		-3.9e-08	-0.0117196	-4.42e-10	-0.010808	1.94918e-08	-1.2e-08	-0.0441859	-1.57e-08	9.93703e-10	-1.09e-08	-0.0584329	-0.0193497	5.83647e-08	0.010827	-6.99e-08	-0.0487396	-0.0142891	1.04575e-07	3.09371e-11	-3.25e-08	0.0213214	-0.0428885	-0.0290207	0.0304933	-0.004221	-7.19e-09	-0.0603768	0.00378352	-2.04e-08	1.21465e-08	-2.18e-08	-1.38e-07	1.79806e-08	-0.001184	0.00281909	-4.94e-08	-2.74e-08	-0.0284101	-2.15e-08	1.88259e-09	3.39774e-08	-2.02e-08	5.29051e-09	3.64724e-09	-4.69e-08	0.0242726	-0.0074072
	0.0514958		-7.86e-08	-0.0570412	1.03371e-10	-0.0018041	-4.08e-08	-8.4e-09	-0.0744572	-2.67e-08	-4.63e-08	-1.05e-08	-0.0870831	-0.04577	4.59989e-09	-0.0019656	-6.32e-08	-0.0873153	-0.0355327	-5.65e-09	5.77241e-10	-6.83e-08	0.0208515	0.00176699	-0.0952032	-0.0232298	0.00189181	-8.57e-09	-0.0720707	-0.104755	3.55772e-09	2.68235e-08	1.97693e-08	-1.24e-07	-5.91e-08	-0.0045808	-0.0013481	-4.65e-08	-1.53e-08	-0.0437498	2.56197e-09	-1.04e-09	3.25673e-08	-3.5e-08	2.14343e-08	5.85994e-08	2.15991e-08	-0.0552482	-0.0169917
	0.0514958		-6.54e-08	-0.0646183	1.80001e-10	-0.0069249	-7.47e-08	1.06374e-08	-0.093402	7.46147e-09	-1.3e-08	1.32835e-09	-0.0573171	-0.0072517	1.74508e-08	-0.0029527	-4.56e-08	-0.130263	-0.0642564	8.167e-08	-1.85e-10	-7.95e-08	0.0243005	-0.034199	-0.0817541	0.0185784	-0.0011732	-7.1e-09	-0.0018251	-0.102067	-1.59e-08	2.02035e-08	1.48991e-08	1.14281e-07	-9.02e-08	-0.006258	-0.0042028	-2.69e-08	-2.74e-08	-0.0337017	-1.15e-08	-1.15e-09	2.66278e-08	4.3808e-08	-8.74e-09	1.26992e-07	-1.23e-08	-0.0430313	-0.0090463
	0.0514958		-6.14e-09	-0.0382418	-8.48e-11	0.0118733	-2.22e-08	2.61854e-08	0.0723528	2.32208e-08	-3.67e-08	7.37257e-10	0.216919	0.0119789	6.80856e-09	0.0240138	-5.91e-08	0.131754	0.0874017	-7.81e-08	9.99252e-10	9.08343e-08	0.0386794	0.0775339	0.15	0.0388032	0.00046889	6.00769e-09	0.0725177	0.00031951	-1.38e-08	-1.2e-08	-3.13e-08	8.05941e-08	-2.43e-08	-0.010766	0.00127736	-2.59e-08	2.12388e-08	-0.0100161	1.43815e-09	3.4229e-09	1.26269e-08	-2.6e-08	-1.15e-07	4.27947e-08	5.30384e-08	-0.0210987	-0.0069429
	0.0514958		3.46791e-08	-0.0266124	4.52907e-10	-0.0127584	2.29413e-09	2.12724e-08	-0.0838579	-2.66e-08	2.63416e-08	-1.66e-10	-0.0587258	-0.0197001	1.01375e-07	0.0311248	-7.77e-08	0.0215265	-0.0150258	1.34155e-07	-2.65e-10	-2.25e-08	0.0302076	-0.0299236	-0.0758632	0.0594994	-0.0098681	-6.68e-09	-0.0625987	0.0335137	-1.22e-08	1.39041e-08	-2.84e-08	9.97122e-08	-2.17e-08	0.00664602	-0.0007217	-2.44e-08	-4.78e-08	-0.0172271	-3.18e-08	1.17655e-09	2.40261e-08	-1.01e-08	8.20313e-08	1.03321e-07	4.85473e-08	0.0104945	-0.0127652
	0.0514958		5.31251e-08	0.0339434	8.72291e-11	-0.0014626	-5.7e-08	3.23853e-08	-0.0937699	3.71395e-08	4.62255e-08	8.53852e-09	-0.101842	0.0440831	-1.44e-08	-0.015692	6.57037e-08	-0.0942382	-0.009755	4.80694e-08	-6.62e-10	-4.53e-08	-0.01853	-0.0360617	0.0301275	0.00278788	0.0014919	-1.5e-09	0.111285	0.0572717	-2.07e-08	-5.01e-09	3.6638e-08	1.61099e-07	-6e-08	0.00607654	-0.0030587	3.08565e-08	2.06919e-08	-0.0163012	5.46959e-09	-4.69e-09	-3.88e-08	9.7769e-08	5.61543e-08	3.95966e-08	-6.65e-08	0.00641741	0.00544487
	0.0514958		-2.78e-08	0.0172921	3.88061e-10	-0.0043003	-3.13e-08	9.05243e-09	-0.0067839	1.91009e-08	-1.2e-08	8.20875e-09	0.180932	0.0155242	-6.34e-08	-0.0322724	4.85784e-08	-0.0463768	0.00847714	7.39406e-08	-2.86e-11	-2.46e-09	-0.0467656	-0.0411758	0.0423095	-0.0280729	0.00261994	1.93415e-09	0.0612654	-0.0311516	7.30758e-09	-1.9e-08	-3.08e-08	2.46469e-08	-2.37e-08	-0.0016488	-0.001098	2.28276e-08	-8.86e-09	0.015884	1.36397e-08	-1.12e-09	-5.24e-08	2.10272e-08	-9.72e-08	-4.18e-08	-4.47e-08	0.0199745	-0.002985
	0.0514958		4.61744e-08	0.103303	4.88405e-11	-0.0044119	4.3481e-08	-2e-08	-0.0483118	-1.96e-08	1.18107e-08	5.25853e-09	-0.0601051	-0.0231381	3.91049e-08	0.0273503	2.52352e-08	-0.0243993	-0.0547428	1.11774e-07	-4.22e-10	6.99318e-08	-0.0416966	-0.0266775	-0.0933609	0.0360676	-0.001723	6.5121e-09	-0.0326633	0.056016	-3.07e-09	9.26742e-09	1.68054e-08	1.83949e-08	8.04401e-09	0.00737306	0.00173496	5.45048e-08	-4.7e-09	-0.000422	-1.99e-08	2.98421e-09	-2.85e-08	-2.39e-08	-1.01e-08	-4.81e-08	-4.33e-08	0.0211937	-0.0007338
	0.0514958		-6e-08	-0.0038074	-7.11e-11	0.00396128	-1.27e-08	1.56106e-08	-0.000518	1.52787e-09	-3.14e-08	1.67029e-08	0.0794738	-0.0293584	-2.12e-08	-0.009058	-8.4e-08	-0.0195955	0.0155272	-9.14e-08	6.14876e-10	1.72841e-08	-0.0383039	0.0300595	-0.0262175	0.0117475	0.00354996	3.44711e-09	0.0007608	-0.0234664	1.37058e-08	5.30163e-09	-9.34e-09	6.1758e-08	-2.95e-08	0.00296217	-4.7e-05	-1.31e-09	5.68169e-09	0.0327013	8.9641e-09	-3.15e-10	-8.57e-09	2.91902e-08	-4.1e-09	-2.63e-08	8.93201e-10	-0.0513556	-0.0015926
	0.0514958		-6.02e-08	0.0115792	-1.85e-10	0.0110927	4.15278e-08	-1.97e-08	0.0299684	5.44317e-09	-3.19e-08	-8.67e-09	-0.0102673	-0.0187077	-2.32e-08	-0.016006	-9.85e-09	-0.0215578	-0.0031258	-7.81e-08	4.07007e-10	2.46069e-08	-0.0072915	-0.0133783	-0.0100678	-0.0443833	0.00213871	7.73831e-09	-0.0498171	0.0236478	-2.01e-08	-5.79e-09	-1.17e-08	-1.03e-07	6.07829e-08	0.00173708	0.00243094	3.43868e-08	2.37747e-08	0.0113455	8.36013e-09	6.71768e-10	-5.7e-08	-2.45e-08	-6.03e-08	-1.09e-07	-4.18e-08	0.0209817	0.00882959
	0.0514958		5.61966e-08	-0.0055282	2.32836e-10	-0.0003259	-4.33e-09	1.74879e-08	0.00233473	3.04257e-09	2.05311e-08	6.15109e-09	0.0346945	0.0142158	-2.57e-08	-0.0038062	8.15676e-08	0.00710576	0.00224655	1.02514e-08	3.56457e-10	2.30127e-08	-0.0226437	-0.0292311	0.0459038	-0.0123278	0.00165099	3.94328e-09	0.047278	-0.094315	-3.02e-08	-5.1e-09	1.79073e-08	4.1461e-08	1.40714e-08	0.00313377	0.00125116	3.25714e-08	9.84138e-09	0.0777093	2.97956e-09	-1.76e-09	-3.23e-08	-5.51e-09	2.26465e-08	4.78951e-08	-1.24e-08	0.0342527	0.00740215
	0.0514958		-5.44e-08	0.070557	-3.71e-10	0.00888179	3.07902e-08	-8.47e-09	-0.0085652	-1.08e-09	2.9194e-08	6.93592e-09	-0.0233213	-0.0325286	-1.01e-08	-0.005268	7.01807e-08	0.0119502	0.0107015	-1.95e-07	-9.89e-11	5.77654e-08	-0.0279202	0.0344515	-0.0363176	0.00394464	0.00218701	3.11685e-09	-0.0108809	0.136105	-2.52e-08	-8.68e-09	-1.43e-08	-3.61e-08	6.7787e-08	0.0117927	0.00336786	3.91929e-08	2.26662e-08	0.0349143	8.08719e-09	-2.3e-09	-1.52e-08	-7.58e-09	4.78947e-08	-1.54e-08	-4.97e-08	0.0276132	0.00701561
	0.0514958		1.88112e-08	0.00225965	-1.08e-10	0.00407816	3.66455e-08	6.81421e-09	0.106176	1.46547e-08	5.92809e-09	1.50075e-09	-0.0055076	-0.0559731	2.59024e-08	-0.0025821	-3.41e-08	-0.0020635	0.0383798	-7.5e-09	-4.33e-10	6.90727e-09	-0.0807739	-0.0346923	-0.0824337	-0.0467401	-0.0086663	-6.41e-09	-0.126563	-0.123654	5.65399e-08	-3.28e-08	-1.27e-07	1.11467e-07	4.52909e-08	0.00452326	0.00144846	2.3819e-08	-3.01e-08	-0.0342095	2.37884e-08	-1.65e-10	2.24091e-08	-5.49e-08	-7.22e-08	-7.22e-08	-1.17e-08	0.0145122	-0.0134968
	0.0514958		5.24573e-08	-0.032577	2.84005e-10	-0.0033658	-4.71e-08	3.1983e-08	-0.0139789	-5.28e-09	-1.62e-08	4.5947e-09	-0.10405	0.0209703	4.87127e-08	0.0194957	-1.1e-07	-0.0078112	0.0269901	1.25563e-07	-4.19e-10	-9.77e-08	0.0439477	0.00237195	-0.0946303	0.0260317	-0.0054598	-7.2e-09	0.0377289	-0.0011643	1.81711e-08	-6.43e-09	-2.27e-08	8.55611e-08	-6.75e-08	0.00095868	-0.0024976	-2.74e-08	-3.78e-08	-0.0433218	-1.52e-08	2.35081e-09	3.86316e-08	2.35658e-09	2.51174e-08	3.42553e-08	-1.81e-08	-0.0101526	-0.0040016
	0.0514958		2.19302e-08	-0.0482157	-2.76e-10	0.00091412	3.75945e-09	-2.47e-08	0.0503339	-4.39e-09	-5.57e-09	-1.35e-09	-0.00351	-0.01512	-1.44e-08	0.00125104	-6.25e-10	0.0637301	0.020297	6.15039e-08	-2.76e-10	4.94544e-08	0.0336432	-0.049928	-0.0064967	-0.0166936	-0.0027041	-8.67e-09	-0.0659642	-0.0195324	7.2766e-08	-1.31e-08	-8.16e-09	-1.04e-07	2.21689e-08	0.00532529	0.00199887	-2.88e-08	-1.77e-08	-0.0498933	1.06996e-08	-1.83e-09	3.61988e-08	-8.74e-09	1.39566e-08	-3.62e-09	-8.44e-11	0.0273483	0.00122642
	0.0514958		-1.48e-08	0.0651618	-3.17e-10	0.00279066	-1.33e-08	6.18117e-09	-0.0240954	-5.69e-09	4.31143e-08	6.05529e-09	-0.130225	0.00774758	1.02068e-08	-0.0025679	1.10329e-07	-0.026182	-0.0166997	5.69827e-09	-9.22e-11	9.15545e-08	0.0491852	0.00708466	-0.0292654	0.00433441	0.00478258	-3.3e-09	0.0209275	0.0650529	-1.45e-08	4.95842e-09	1.20652e-08	-5.7e-08	4.0789e-08	0.00746708	0.00191921	2.05034e-08	8.3965e-09	0.0372695	1.74805e-08	-6.07e-09	1.48662e-08	5.30423e-10	7.51661e-08	-1.14e-08	-4.01e-08	0.0254906	0.0216387
	0.0514958		-3.13e-08	0.079352	3.56593e-11	0.00032464	-2.1e-08	7.49858e-10	-0.0841206	-3.59e-08	-4.24e-08	6.44998e-09	0.129765	0.015401	3.62944e-08	0.0150584	-1.03e-07	0.0565306	0.0506116	1.10086e-07	6.60726e-10	2.52006e-08	0.0219959	0.120461	0.036584	0.056387	0.00293499	5.8759e-09	0.0803948	0.0555158	4.71699e-08	1.91859e-08	-2.93e-08	-7.6e-08	-3.25e-08	-0.0110318	-0.0017412	-3.16e-08	-1.46e-08	0.0153869	-9.3e-09	2.19014e-09	3.15819e-08	2.37657e-08	-5.1e-08	1.11551e-08	7.14847e-09	0.0209559	0.00466738
	0.0514958		-1.01e-08	-0.0131778	-1.57e-10	0.0045106	-5.65e-08	-1.56e-08	-0.0206203	-1.41e-08	1.06726e-08	1.52828e-09	-0.156543	0.0306661	-6.72e-08	-0.0410258	1.83683e-10	-0.185997	-0.0631521	-5.44e-09	-1.27e-09	-3.01e-08	0.0948838	-0.034771	-0.0825423	-0.0676618	0.00053389	-7.16e-09	-0.0353495	0.0413333	-1.53e-08	-9.96e-10	-2.61e-08	-1.93e-08	-1.01e-07	-0.0059752	-0.00413	-1.47e-09	-1.64e-08	-0.0342906	1.60314e-08	-3.23e-09	-2.81e-09	1.57045e-08	4.31188e-08	-4.18e-08	-9.57e-08	-0.0810032	-0.0043568
	0.0514958		3.83343e-08	0.0178093	2.28441e-10	-0.0063978	-2.64e-08	2.64143e-08	0.0214013	1.117e-08	-3.8e-08	1.55885e-09	-0.0900514	-0.0193576	7.57908e-08	0.0301628	-8.43e-08	0.121977	0.0521024	1.74083e-07	6.76349e-10	-5.77e-08	0.0267887	0.0258288	0.0429586	0.0401837	-0.0031369	-7.17e-09	0.0222972	0.042258	2.48664e-08	-7.33e-09	5.42235e-08	1.11877e-07	7.67104e-09	-0.0096185	0.00169247	-2.73e-08	1.69445e-09	-0.0343806	-8.81e-09	2.22278e-09	2.7029e-08	-4.86e-08	-1.62e-08	5.44428e-08	6.73862e-08	0.0146522	-0.0281553
	0.0514958		1.6648e-08	-0.0242921	-1.39e-11	-0.0092524	3.61555e-08	1.87834e-08	-0.0445464	-2.38e-08	8.91532e-09	1.23135e-09	-0.0329194	0.0242804	4.39656e-08	0.0424052	2.31618e-08	0.0562565	0.0198315	2.26427e-07	-7.26e-10	9.40279e-08	0.00448103	0.0686247	0.0044108	0.0547584	0.00093461	3.4243e-09	0.0687225	0.0405977	4.23668e-08	1.21229e-08	-7.06e-09	-2.14e-08	4.24374e-08	0.00231852	0.00142061	-2.11e-08	5.32064e-09	0.0150773	-2.74e-08	-2.01e-09	2.0632e-08	8.64925e-08	3.94865e-08	1.29129e-08	1.3069e-08	0.0138628	0.0379554
	0.0514958		-8.06e-08	0.0367985	-1.49e-10	-0.002838	-5.08e-08	-5.93e-09	-0.0882122	-2.25e-08	-6.96e-09	5.30071e-09	-0.0639958	-0.0233844	-4.29e-09	0.0165087	5.10754e-08	0.00447784	-0.0495115	4.99257e-08	2.97818e-10	7.51975e-09	-0.0126359	-0.0455641	-0.0278653	0.011985	0.00096655	-5.85e-09	-0.0111795	0.0715434	-2.22e-08	1.06546e-08	-3.72e-09	-5.37e-08	-4.99e-08	-0.0021062	-0.0021582	-3.69e-08	-5.42e-11	-0.020776	-1e-08	-2.32e-09	1.89872e-08	1.74686e-08	-1.19e-08	2.51512e-08	-2.68e-08	0.0236717	-0.0055497
	0.0514958		-5.76e-08	-0.0651598	1.25417e-10	0.0073346	3.33501e-08	2.70755e-08	-0.0351577	-1.71e-08	1.69023e-08	4.37947e-09	-0.130069	-0.0617978	6.59891e-09	0.0104988	5.52571e-08	0.0142037	-0.0267812	-1.84e-07	1.38056e-09	1.90538e-08	-0.0299694	0.078487	-0.023579	-0.0181639	0.00333033	3.2092e-09	-0.0267563	0.0565573	7.1188e-09	-2.07e-09	5.37909e-08	1.31768e-07	6.05941e-08	0.00409959	0.00126121	1.52272e-08	2.40266e-08	0.0379552	-1.69e-09	1.20525e-09	2.3774e-08	-3.12e-08	-5.14e-09	3.67864e-08	-7.39e-08	0.0214511	-0.0173864
	0.0514958		1.79773e-08	-0.144892	5.14996e-10	-0.0022967	-9.54e-09	2.19662e-08	-0.0863688	2.9943e-09	1.11624e-08	3.7746e-10	-0.0251059	0.0297506	1.07799e-07	0.0370646	-8.74e-08	0.0163015	0.00186198	1.25536e-07	-1.31e-09	-1.98e-09	0.0553858	-0.0314785	-0.0780057	0.0623	-0.0096345	-6.83e-09	-0.0396827	-0.0949904	6.16893e-08	1.17223e-08	-9.49e-08	7.11883e-08	3.44146e-09	0.00058888	-3.81e-05	-2.53e-08	-6.55e-08	-0.0309012	-2.22e-08	4.55004e-10	2.49723e-08	8.35649e-08	7.41403e-08	6.68609e-08	-1.85e-08	0.0118045	0.0312376
	0.0514958		-1.55e-09	0.103588	-5.86e-10	0.00353477	4.17824e-08	-2.45e-08	-0.104606	-1.17e-08	-1.74e-08	-1.45e-08	-0.112573	-0.0213688	6.26351e-08	0.0290761	3.3659e-08	0.0888652	-0.015387	-4.54e-08	-9.65e-10	1.21045e-07	-0.0054841	0.03414	0.0292667	0.0369796	0.00666331	6.92789e-10	-0.017622	-0.019904	-2.04e-08	9.86245e-09	-6.22e-08	-2.29e-07	6.04411e-08	0.00469983	0.00174034	-1.77e-08	2.40395e-08	0.00173289	1.5428e-09	-1.13e-09	3.18443e-08	-4e-08	2.8821e-08	-2.34e-08	-3.78e-08	0.0213191	0.00858955
	0.0514958		6.70619e-10	-0.0125124	-1.75e-10	-0.002669	4.85721e-08	-2.87e-08	-0.0132117	9.96257e-09	-2.69e-08	-1.27e-08	-0.019573	0.0138175	1.25102e-08	-0.0113324	5.9363e-08	0.00414577	0.0190137	-1.02e-07	-3.67e-10	4.52997e-08	0.00019515	0.0159915	0.0791264	-0.0134659	-0.0009391	5.04003e-09	-0.0626482	-0.0245533	-2.69e-08	-1.46e-08	-1.62e-08	-1.4e-07	7.08754e-08	0.00192725	0.00210683	-2.72e-08	3.2755e-08	0.0157342	6.50392e-09	-1.91e-09	-2.74e-08	1.61218e-08	2.6637e-08	-1.19e-09	-6.21e-09	0.0298658	0.0113878
	0.0514958		-1.91e-08	-0.008104	-2.41e-11	0.00504867	-2.74e-08	9.18105e-10	-0.024909	-6.18e-09	1.31083e-08	2.3047e-09	-0.0450495	-0.0091671	-1.81e-08	-0.0153036	2.69255e-08	-0.0641572	-0.0107221	-8.09e-08	-1.31e-09	-3.58e-08	0.00097976	-0.0569117	-0.113049	-0.0153345	0.00308692	-5.4e-11	-0.027173	-0.0066639	-2.94e-08	2.55094e-09	3.29448e-08	9.7308e-09	-4.59e-08	0.00701909	-0.0019459	3.90103e-08	-1.77e-09	0.0133589	5.78802e-09	-2.35e-09	-5.93e-09	6.76844e-08	-2.06e-08	-5.25e-08	-6.51e-08	-0.0360708	-0.0008327
	0.0514958		7.40695e-08	-0.0336557	5.35827e-10	-0.0063033	-1.17e-08	1.31209e-08	-0.0210382	-3.94e-09	3.69202e-09	8.18679e-12	-0.0997395	0.0545231	-4.06e-09	0.00836246	9.8064e-08	0.00798113	0.0138256	8.00798e-08	-5.09e-10	-1.05e-08	-0.0116526	0.017435	0.0463952	-0.001832	-5.79e-05	1.3225e-09	0.0644561	-0.0492174	-1.02e-08	1.05284e-08	4.78625e-08	-3.42e-08	-2.17e-08	0.00117077	-0.0014263	2.12754e-09	5.26173e-09	-0.0147918	6.29343e-09	-4.03e-09	-7.08e-10	4.66561e-08	8.47743e-09	3.88582e-08	-1.1e-08	-0.0048959	0.00561815
	0.0514958		-4.18e-08	-0.0325995	-2.83e-10	-0.0027577	-5.32e-08	-2.25e-08	-0.0432665	-2.96e-08	1.91966e-08	-2.59e-08	-0.0563331	-0.007447	-1.15e-08	-0.0123919	-9.25e-08	-0.0367972	0.00586483	-3.69e-08	-1.63e-09	-4.89e-08	0.0117767	-0.0359943	-0.110084	-0.0082192	-0.0025864	-1.21e-08	-0.0757642	0.053017	-2.5e-08	7.01348e-09	-1.7e-08	-5.12e-08	-7.45e-08	0.00429224	-0.0016397	-1.83e-08	7.28268e-09	-0.0119357	6.22794e-10	-2.78e-10	3.62025e-08	-9.02e-09	3.41321e-08	3.12702e-08	-3.03e-08	-0.0445865	-0.0040444
	0.0514958		1.24287e-08	-0.0351755	-4.97e-11	0.00355629	-2.94e-08	2.44071e-08	0.0194231	1.84458e-08	-3.93e-08	2.28933e-09	-0.107513	-0.00495	1.77637e-08	0.0127909	-7.73e-08	0.102621	0.0378682	4.74904e-09	1.84895e-09	1.45503e-08	0.0234871	0.0760139	0.133177	-0.0037588	0.00125467	6.79303e-09	0.0758543	-0.0442212	2.6094e-11	-5.5e-09	1.61219e-08	1.45237e-07	2.92613e-08	-0.0039444	-0.0002057	-3.52e-08	4.10743e-08	0.0402594	1.17552e-08	4.41442e-09	-8.21e-09	2.60377e-08	-1e-07	9.20368e-09	4.02552e-08	0.016413	0.00408598
	0.0514958		-9.36e-09	-0.0499806	2.53787e-10	0.00032046	1.01515e-08	1.31795e-08	-0.0340226	-2.06e-08	2.57683e-08	5.55007e-09	-0.0975902	0.00549317	1.60166e-08	-0.000441	4.84978e-08	-0.0588067	-0.0170928	-2.6e-08	-4.02e-10	-6.93e-09	0.0494148	-0.0178288	-0.06993	-0.0055226	-0.0027086	-2.99e-09	0.0430896	0.0120827	8.88243e-08	5.12964e-09	-1.75e-08	-2.26e-08	6.38665e-08	-0.0043282	0.00186699	-2.19e-08	-2.57e-08	0.0137682	7.15733e-09	-2.94e-09	-1.29e-08	-1.6e-08	8.82604e-08	-4.99e-09	-6.22e-08	0.0242728	-0.005227
	0.0514958		-1.12e-07	0.0511493	-3.21e-10	0.00446068	-1.53e-08	1.47578e-08	0.0357795	-1.94e-08	4.3717e-09	-1.88e-09	-0.03155	-0.0557345	-2.04e-09	-0.036394	4.04963e-08	-0.148207	-0.0530347	-5.85e-08	-2.12e-10	-8.3e-08	0.00836329	-0.0250335	-0.0298911	-0.0218736	0.00246641	-5.22e-09	-0.136267	0.0248489	-9.03e-09	1.36243e-08	-7.6e-08	-8.29e-08	4.31094e-08	0.00323426	0.00109952	-4.86e-09	-4.77e-08	-0.0142718	-8.05e-09	-1.79e-09	-1.14e-08	1.19909e-08	-6.42e-09	-6.6e-09	-1.43e-08	0.00637467	-0.007192
	0.0514958		-2.4e-08	-0.0096604	6.95287e-11	0.00155881	-2.87e-08	1.29934e-08	-0.0121229	-2.43e-08	4.96514e-08	5.72464e-09	-0.035242	0.00461978	3.78306e-08	0.0175453	5.24462e-08	0.0296614	0.0189435	-9.59e-08	-5.98e-10	-2.24e-09	0.0110722	-0.0361777	-0.110337	0.0279864	0.00172725	-4.82e-09	0.0540775	0.0633767	-2.29e-08	4.23458e-09	1.75755e-08	1.61386e-07	-2.52e-08	0.0112382	-0.0008432	2.75883e-08	-9.72e-09	-0.0102017	-1.07e-08	-4.27e-09	3.42814e-08	1.61566e-08	9.29859e-08	5.49645e-08	-2.96e-08	0.0246935	0.00618228
	0.0514958		-3.78e-08	0.0964376	-1.01e-10	0.00043527	4.53406e-08	-1.62e-08	-0.0379539	-5.13e-09	7.91724e-09	-1.01e-08	-0.124265	0.0162991	-1.82e-08	0.0130538	1.1462e-07	0.0645752	0.019374	-1.04e-07	-1.34e-09	1.69171e-08	0.0261622	0.0789225	0.0655457	-0.0562656	0.00192329	3.66829e-09	-0.0181877	-0.0030547	-2.4e-08	-9.36e-09	1.15805e-07	-9.53e-08	6.59092e-08	0.00230133	0.00194252	2.0637e-08	1.60415e-08	0.049898	5.60207e-09	-2.97e-09	6.72886e-09	1.48174e-08	-6.29e-08	2.31111e-08	-4.16e-08	0.0260342	0.0121489
	0.0514958		4.41864e-08	-0.0365071	4.68946e-10	-0.0023297	3.47952e-08	3.12467e-08	-0.0039176	1.78656e-09	3.21235e-08	7.64663e-09	0.0567163	0.00984897	1.61908e-08	0.00095974	1.125e-08	-0.0388966	-0.0147733	3.88591e-08	5.02749e-10	1.35284e-08	-0.0084526	0.00574999	-0.0525672	0.0275489	0.00037372	4.5434e-09	-0.0025619	0.0123012	4.88334e-08	1.3529e-08	-2.68e-08	1.77609e-07	4.20931e-08	0.0114867	0.00208369	5.13535e-08	-2.55e-08	0.0613208	6.70816e-10	-9.59e-10	5.32251e-09	-2.3e-08	4.9045e-08	-7.05e-09	-3.16e-08	0.0293264	0.00975231
	0.0514958		3.88971e-08	0.0299415	2.31108e-10	0.0145985	1.72737e-08	2.38136e-08	0.10486	3.0486e-08	1.48848e-08	1.82442e-09	0.156766	0.0182108	6.16623e-08	0.0315946	-1.79e-08	0.110106	0.0709117	-4.38e-09	-1.28e-09	3.70097e-08	-0.0476002	0.0333084	0.0942459	0.0340333	-0.0090092	-3.55e-10	-0.0303138	-0.0892332	-1.58e-08	-2.53e-08	-4.72e-08	1.13749e-07	5.34516e-08	0.00178636	0.00148191	-2.77e-08	7.44457e-09	0.0551092	-1.46e-08	1.58523e-09	2.74914e-08	2.84161e-08	3.32613e-08	-1.34e-08	1.15358e-08	0.0152923	0.0123088
	0.0514958		3.68494e-08	-0.144501	4.78196e-10	-0.016119	3.54766e-08	2.25799e-08	-0.0885897	8.29873e-09	1.29146e-08	-1.84e-08	-0.157224	-0.0353214	6.18062e-08	0.0143518	-8.16e-08	0.0896072	-0.0039954	1.02642e-07	-1.23e-09	-4.53e-08	0.0556365	0.0657378	-0.0799006	-0.0067124	-0.0080691	-6.97e-09	-0.13024	-0.152132	-1.4e-08	1.23682e-08	-1.54e-08	1.06935e-07	-3.01e-09	-0.0092398	0.00138204	-2.61e-08	-3.01e-08	-0.0323169	-1.69e-08	9.35528e-10	2.58092e-08	-9.11e-08	-7.96e-08	1.58698e-08	6.51197e-08	0.0129632	-0.0186306
	0.0514958		-5.56e-08	0.0277828	1.66123e-10	-0.0011733	9.96277e-09	-4.75e-09	0.0595495	-3.48e-08	2.84001e-08	-2.09e-08	-0.0932059	-0.0152979	-5.51e-08	-0.0311796	4.33742e-08	-0.193979	-0.0611427	-5.49e-08	-1.34e-09	-9.28e-08	-0.0221126	-0.0398334	-0.114058	-0.0438746	0.00441547	-1.86e-09	-0.111683	0.0386761	-1.85e-08	1.50995e-08	3.93423e-08	-5.12e-10	-6.51e-08	0.0007146	-0.0005218	1.19017e-08	-1.84e-08	-0.0192007	9.41196e-09	-6.26e-10	-4.78e-09	-5.56e-09	3.98191e-09	-7.39e-08	-1.21e-07	-0.0912563	-0.0040432
	0.0514958		3.63597e-08	-0.0196804	8.13573e-11	-0.0098266	9.81577e-09	2.71833e-08	-0.0875218	6.82396e-09	1.89553e-08	5.58138e-09	0.0088714	0.00566348	4.4547e-08	0.0190689	-7.03e-08	0.00851312	0.0213488	1.18758e-07	4.84167e-10	-2.77e-08	0.035824	-0.0183626	-0.0046655	0.0478003	-0.0027302	-8.32e-09	0.0764097	-0.0247956	4.44691e-08	6.48311e-09	-5.59e-08	-1.43e-08	2.41584e-08	0.00282804	0.00068019	-2.48e-09	-4.22e-08	-0.0462277	-1.86e-08	4.14346e-10	3.4032e-08	9.71676e-09	5.42934e-08	5.95761e-08	2.46035e-08	0.0243482	-0.0134807
	0.0514958		-4.27e-08	-0.0253038	3.14998e-10	-0.0034988	-3.2e-08	1.06663e-08	-0.045476	3.0368e-10	-5.42e-08	7.66627e-09	0.0948297	0.0108676	2.12553e-08	0.01964	2.50849e-08	-0.0431474	-0.0122166	1.65213e-08	-8.8e-10	1.4889e-08	-0.0404059	-0.0029666	-0.106739	0.0325494	-0.0018411	3.8234e-09	0.0197935	-0.128798	-1.39e-08	2.7933e-09	-4.45e-09	-3.75e-08	-1.86e-08	-0.0092126	-0.0009685	6.93139e-09	1.15114e-09	0.012686	-1.17e-08	2.22906e-09	-2.52e-08	-1.62e-08	-6.1e-08	-1.48e-08	-7.91e-08	0.0293737	-0.0003224
	0.0514958		2.48799e-09	0.0384728	-1.15e-10	0.00213013	-2.73e-08	6.18762e-09	-0.0136745	-9.94e-09	2.06223e-08	8.54378e-09	-0.0626311	0.0397429	6.24091e-09	0.00049488	9.5817e-08	-0.0473921	-0.0178631	-5.95e-08	-1.29e-09	2.18615e-08	-0.0120038	-0.0328879	-0.0662303	-0.0039489	0.00116856	8.15937e-10	0.0874167	0.0914692	-2.65e-08	7.46114e-09	-5.87e-09	-1.62e-08	-4.34e-08	0.0114396	-0.0006641	5.03439e-08	2.51639e-08	0.0240088	3.98097e-09	-3.71e-09	-2.18e-08	5.77646e-08	-5.84e-09	-9.32e-09	-8.64e-08	-0.0548266	0.0226917
	0.0514958		-5.01e-08	-0.0596466	-4.75e-10	-0.0065703	3.81429e-08	5.00762e-09	-0.0650578	-2.09e-08	1.12036e-08	2.84538e-09	-0.0004337	-0.0080818	4.45853e-08	0.01104	-8.73e-08	-0.0132627	0.0271939	1.36763e-07	-1.31e-09	-3.76e-08	0.0321351	-0.0385393	-0.0446972	0.0259367	-0.0032608	-7.54e-09	-0.0142253	0.0487801	9.24641e-08	1.2219e-08	-7.78e-08	-6.78e-08	-3.28e-09	-8.07e-05	0.00153354	-2.94e-08	-6.45e-08	-0.0381697	-7.49e-09	6.35022e-11	2.92688e-08	-5.29e-09	1.04896e-07	8.72125e-08	4.8645e-08	0.0177533	-0.0022266
	0.0514958		2.55202e-08	0.0554171	-2.53e-10	-0.0071391	3.79592e-08	-1.98e-08	0.0270227	-2.05e-08	-2.79e-08	2.22294e-09	-0.007514	-0.0237419	6.5282e-08	0.0276938	-8.69e-08	0.0738953	0.0360379	3.5869e-08	-9.47e-10	-7.33e-09	0.0565284	0.0684832	-0.0178439	0.0521267	-0.0074279	-7.36e-09	-0.0773173	0.0116031	-1.65e-08	9.32759e-09	-6.02e-08	-9.08e-08	-1.57e-08	-0.0099774	0.00082946	-2.84e-08	-2.06e-08	-0.0363365	-2.78e-08	4.32143e-09	2.81852e-08	-1.37e-08	1.97806e-08	1.01745e-08	1.42007e-08	0.0162529	0.00093358
	0.0514958		3.13973e-08	-0.100705	5.95848e-11	-0.0155957	-1.92e-08	1.92952e-08	-0.0405664	-1.34e-08	1.36632e-08	-1.71e-09	-0.179453	0.0269933	3.72246e-08	0.019817	-7.17e-08	-0.0088819	-0.0302612	2.04813e-07	-1.09e-09	-8.23e-09	0.0508499	-0.0254927	-0.0697582	0.00579152	-0.0073203	-6.23e-09	-0.000384	-0.0139888	1.08104e-07	2.60993e-08	-6.36e-08	3.36309e-08	2.16934e-08	-0.0078494	0.00111611	-2.18e-08	-9.81e-08	-0.0247394	-7.49e-09	-2.44e-09	2.133e-08	4.95759e-08	7.11243e-08	1.14115e-07	3.14986e-08	0.00676156	-0.0069696
	0.0514958		2.74141e-08	0.060302	-7.13e-10	0.0114575	2.73774e-08	2.87318e-09	0.0875613	3.29649e-08	3.02531e-08	-3.59e-09	0.204404	0.0710387	-7.86e-08	-0.033255	1.24453e-07	0.0411259	-0.02668	-1.57e-07	8.5668e-10	8.78249e-08	-0.0004494	-0.020115	0.104352	-0.0561455	0.0036831	1.20325e-08	0.118627	0.0161337	-5.89e-09	-2.05e-08	3.77096e-08	2.51347e-08	3.83037e-08	0.0026468	0.00092183	6.00481e-08	6.93582e-08	0.0540115	1.43464e-08	-1.52e-09	-7.57e-08	6.79335e-08	-3.55e-08	-1.09e-07	-3.2e-08	0.00223083	0.0319984
	0.0514958		3.7011e-08	-0.137807	-1.84e-10	0.0140826	3.56153e-08	-6.76e-09	0.0546417	3.20668e-08	4.82816e-08	9.34401e-10	-0.253578	-0.0125432	-3.19e-08	-0.0111835	1.05727e-07	-0.0180192	0.0242132	-1.95e-07	-3.61e-10	1.06822e-07	0.0339355	-0.0330719	-0.0561355	-0.0372978	-0.0083491	-6.99e-09	-0.0139142	-0.165081	-1.42e-08	-3.31e-08	7.50056e-08	1.07473e-07	5.09635e-08	0.00819698	0.00138992	2.97851e-08	6.41322e-08	-0.0145616	1.9799e-08	-4.63e-09	-1.12e-08	1.95678e-08	5.91265e-08	-2.94e-08	-6.49e-08	0.013147	0.0300528
	0.0514958		1.42047e-08	-0.0454745	4.77848e-10	-0.0111662	-1.17e-08	2.2562e-08	-0.0885246	-2.8e-08	-3.68e-08	8.44068e-10	-0.155361	-0.002318	8.9133e-08	0.0337332	-5.42e-10	0.0485532	-0.0293945	1.85346e-07	-6.65e-10	-5.31e-08	0.0328555	0.0274624	-0.037776	0.0427049	-0.0128634	-6.96e-09	-0.0315784	0.0386344	5.51087e-09	-2.97e-09	-8.07e-08	1.06836e-07	-3.41e-08	-0.0092322	0.00027754	-2.61e-08	-5.7e-08	-0.0322754	-2.22e-08	-3.23e-09	2.57847e-08	-1.89e-08	5.33076e-08	1.24943e-07	6.50742e-08	0.0129293	-0.0047229
	0.0514958		2.39511e-08	-0.0812996	4.71168e-10	-0.0061898	-4.97e-08	2.22166e-08	0.0246058	-4.81e-09	-3.64e-08	5.73545e-10	0.194365	0.0305223	5.88607e-08	0.0261173	-8.05e-08	0.145325	0.0918382	8.01267e-08	-5.61e-10	3.72546e-09	0.0776913	0.0823209	0.0852556	0.0574913	-0.0046851	-3.79e-10	0.0817263	0.00784924	1.61132e-08	1.36869e-08	-4.65e-08	6.40101e-08	-8.84e-09	-0.009086	-0.0009996	-2.56e-08	-4.17e-08	0.00492738	-4.02e-09	5.55581e-09	2.53137e-08	1.21292e-08	-1.69e-08	1.23798e-07	6.41992e-08	0.0122772	0.00431498
	0.0514958		-3.16e-08	0.0933585	-6.24e-11	0.00737383	3.83783e-08	3.00303e-09	0.0125605	-1.18e-08	-7.58e-11	2.45331e-09	-0.0618555	-0.0371311	6.46285e-08	0.0306071	-2.26e-08	0.142754	0.0543233	-2.52e-09	-2.75e-10	5.82723e-08	0.0482868	0.011018	0.0531365	0.0293887	-0.0057983	-5.56e-09	-0.0314883	0.0136713	-1.7e-08	-5.88e-09	6.98281e-08	-1.21e-09	3.69458e-08	0.00727767	0.00154691	-2.88e-08	3.32774e-08	-0.037015	-3.58e-09	-2.6e-09	2.85862e-08	1.60666e-08	5.49814e-08	2.08364e-08	-5.7e-09	0.0168082	-0.0125364
	0.0514958		7.60074e-09	0.0440404	1.37394e-10	0.00973294	2.19657e-08	1.30973e-08	0.110318	7.27634e-08	-2.44e-08	-6.57e-09	0.181505	-0.0163574	-1.36e-07	-0.0300058	-3.31e-09	0.00386874	-0.0390805	-1.33e-07	1.35797e-09	7.53448e-08	0.0108533	-0.0116033	0.128464	-0.0492529	-0.0016771	9.41283e-09	0.0729879	-0.181682	-4.49e-10	-4.22e-08	1.16124e-08	5.45537e-08	2.9987e-08	-0.0052258	0.00061433	-2.99e-09	5.94937e-08	-0.0104414	1.21898e-08	3.81385e-09	-7.52e-08	-3.99e-08	-5.13e-08	-3.61e-08	-7.4e-10	-0.0049403	-0.0095048
	0.0514958		3.31672e-08	0.0751415	4.35291e-10	-0.0130761	-1.88e-08	-7.12e-09	0.0491889	-2.56e-08	2.22375e-09	-8.79e-10	-0.203161	-0.0067864	4.81796e-08	0.0307503	-7.49e-08	0.0732184	0.0532637	2.76753e-07	-1.14e-09	-3.47e-08	0.00699773	-0.0278824	-0.0730508	0.0115183	-0.0120281	-6.47e-09	-0.0350166	-0.079223	-1.09e-08	-2.51e-08	-1.5e-07	9.46809e-08	4.5893e-08	0.00333159	0.00120244	-2.32e-08	7.836e-08	-0.0271993	-2.48e-08	-3.76e-09	2.27841e-08	7.92555e-08	8.84764e-09	2.65637e-08	5.94993e-08	0.00877483	-0.0074143
	0.0514958		-6.92e-08	-0.108509	-1.6e-10	0.00618552	4.19592e-08	2.71297e-08	-0.003666	7.10279e-09	-3.16e-08	4.42192e-09	-0.0346227	-0.0241061	3.69027e-08	-0.0018398	-1.09e-08	0.00459915	0.0181078	2.3216e-09	-1.67e-10	-2.36e-08	0.00980334	-0.0238376	-0.0674777	-0.0238754	-0.0078807	2.74917e-09	-0.0062388	0.0227299	-2.06e-08	-2.33e-08	-4.48e-08	8.47107e-08	6.07128e-08	0.00517088	0.00175039	1.39885e-08	2.31743e-08	0.0156003	6.01899e-09	5.79246e-11	-5.01e-08	2.94324e-08	-2.81e-08	-6.76e-08	-6.02e-08	0.0215534	0.00121745
	0.0514958		-3.1e-08	-0.0021452	5.84925e-10	-0.0130364	1.85269e-08	2.80983e-08	-0.0152352	2.02754e-08	-2.12e-08	5.18059e-09	0.00075388	0.0129058	5.79476e-08	0.00559798	3.41783e-08	0.0271446	0.0364392	2.11924e-07	2.36503e-10	1.23846e-08	-0.0174126	-0.0452205	0.038795	0.0129844	-0.001281	4.71311e-09	0.0703464	-0.0085323	3.89994e-08	-7.04e-09	-6.26e-08	1.37418e-07	-2.27e-08	0.00929178	0.00182881	4.17146e-08	-3.92e-08	0.0144443	-1.07e-08	3.35282e-09	-3.61e-08	1.00032e-07	-9.6e-08	1.43294e-07	7.91009e-08	0.0233822	0.00506243
	0.0514958		6.77443e-09	-0.0856121	-5.2e-10	0.0127324	3.13784e-08	-2.56e-08	0.0730419	5.224e-08	-1.3e-08	-1.39e-09	0.231134	0.0216976	-1e-07	-0.0029473	2.34118e-08	0.0805906	0.0357666	-1.75e-07	6.19943e-10	9.70516e-08	-0.0731819	-0.0264079	0.117208	-0.0612413	-0.0038633	-2.91e-09	-0.092173	-0.152449	-9.91e-09	-4.15e-08	-9.04e-08	-2.24e-07	4.44523e-08	-0.0080222	0.00114917	-2.23e-08	3.70639e-08	-0.0256815	1.18082e-08	2.16414e-09	-4.24e-08	3.65549e-08	-7.1e-08	-9.09e-08	-2e-09	0.00753258	0.00714237
	0.0514958		3.26123e-08	-0.18963	4.28825e-10	-0.0029951	3.18395e-08	2.00272e-08	0.132249	1.33646e-08	2.35288e-08	-1.14e-09	0.233566	-0.0054171	-1.66e-07	-0.0373927	3.13912e-08	-0.171155	0.0261925	-1.78e-07	3.23924e-10	-1.68e-08	0.0750392	-0.0271332	-0.0720185	-0.0618286	-0.0082527	1.43465e-09	-0.168785	-0.143516	-1.04e-08	-1.09e-08	-2e-07	9.28341e-08	4.51609e-08	0.0101853	0.00117537	-2.27e-08	-5.68e-08	-0.0264281	2.37429e-08	5.1376e-09	-4.82e-08	-8.68e-08	-7.2e-08	-9.16e-08	-8.48e-08	0.00814363	-0.0175794
	0.0514958		-8.39e-08	-0.0865709	-2e-10	-0.0041182	1.63208e-08	1.4034e-08	0.0872319	-2.78e-08	1.89548e-08	5.1034e-09	-0.0855909	-0.0321003	-9.57e-09	-0.0257826	3.74688e-08	-0.0121725	-0.0022652	-8.53e-08	1.64571e-10	2.33925e-08	0.0304032	-0.0137023	0.0163113	-0.0357564	-0.0059707	-3.96e-09	-0.0593975	-0.0146803	-2.18e-08	-2.01e-09	-4.48e-08	-4.06e-08	5.03737e-08	0.00146713	0.00182083	4.95757e-09	4.01779e-08	-0.0126021	-6.75e-10	-2.74e-09	2.55746e-08	-3.11e-09	7.18814e-09	1.09792e-08	-2.02e-08	0.0231961	-0.0066069
	0.0514958		1.84436e-08	0.0173538	-3.63e-10	-0.0025824	-2.83e-08	-4.21e-09	-0.0139899	-7.48e-09	2.14091e-08	9.09087e-09	-0.185615	-0.0142562	3.24506e-08	0.00772932	2.11867e-08	-0.0020903	-0.0258758	4.82462e-08	7.32325e-11	-7.18e-09	0.00986141	-0.0218337	-0.086643	-0.002262	0.00027029	-2.04e-09	0.0279875	0.0191791	-2.91e-08	-1.84e-10	5.75674e-08	-2.3e-08	-2.59e-09	0.00245755	-0.0001262	1.80165e-08	2.96468e-08	-0.0180364	-1.75e-09	-1.11e-09	-4.19e-09	-4.45e-09	-1.04e-08	1.30884e-08	-3.28e-08	0.0379861	0.00076566
	0.0514958		4.18816e-08	-0.0492949	3.59041e-10	-0.0066303	-1.87e-08	2.56116e-08	0.00406969	2.21383e-10	-3.16e-09	3.23278e-09	0.206459	0.030514	6.69807e-08	0.0265085	-9.08e-08	0.0801177	0.0230851	1.53537e-07	3.08703e-10	-1.24e-08	0.00500273	-0.0190472	0.0508729	0.0407887	-0.0059479	-7.65e-09	0.0622627	-0.0629668	7.61471e-08	5.45339e-09	-2.22e-08	1.23682e-07	-1.42e-08	-0.0066319	-0.0020468	-3.01e-08	-5.7e-08	-0.0393107	-1.45e-08	2.84877e-09	2.99432e-08	-3.01e-08	3.84995e-08	1.04581e-07	7.28006e-08	0.0186871	-0.0210254
	0.0514958		4.51808e-08	-0.12548	7.61894e-11	0.00079884	4.26281e-08	2.1238e-08	0.128396	2.3895e-08	-2.41e-08	4.78964e-09	-0.019667	-0.0039367	2.87352e-08	-0.009031	6.21955e-09	-0.0414816	0.0181416	5.08155e-08	2.7195e-10	-3.55e-08	0.0724077	-0.0441019	0.0599366	-0.0095478	-0.0046224	6.70423e-09	0.0122308	-0.0193261	-2.12e-08	-8.56e-09	-4.29e-08	1.34661e-07	4.78119e-08	0.0025647	0.00127339	3.52476e-08	1.95808e-08	-0.0292211	2.46035e-09	-1.17e-09	-4.23e-08	-2.98e-08	-7.56e-08	-4.72e-08	7.78364e-08	0.0224398	0.00623547
	0.0514958		3.56362e-08	0.0815098	1.35629e-10	-0.0016078	3.44351e-08	2.1849e-08	0.0803439	-8.49e-09	4.62428e-08	2.856e-10	-0.326856	-0.0562551	-1.03e-08	-0.0212332	1.26866e-07	-0.0108693	-0.0594581	-8.02e-08	4.00247e-10	4.83036e-08	0.0111477	-0.0312157	-0.0252094	-0.0651346	-0.0067886	-3e-09	-0.020453	0.0358032	-1.3e-08	-1.16e-08	-2.52e-08	1.02897e-07	4.91499e-08	0.0100331	0.00132286	4.81219e-08	-1.24e-08	0.00854393	5.6995e-09	-4.67e-09	2.48124e-08	-2.55e-08	-1.91e-09	-2.97e-08	-6.99e-08	0.0115831	-0.0052976
	0.0514958		-5.1e-08	0.0167155	1.54046e-10	-0.0120011	2.91273e-10	1.41938e-08	-0.000873	-2.62e-08	4.1095e-09	6.14412e-09	-0.110816	-0.0054059	5.54051e-09	-0.007212	7.25112e-11	-0.045566	-0.0316002	1.50308e-07	-9.17e-11	-3.55e-08	0.0325356	-0.0479771	-0.0856131	-0.0153404	-0.0002749	1.75655e-10	-0.0069735	0.0460521	8.69464e-09	1.46513e-09	2.40272e-08	9.79562e-08	9.19694e-10	0.00820732	0.00153182	4.19807e-08	-7.09e-09	-0.0511646	-9.54e-09	-5.6e-11	-1.93e-08	1.54775e-08	1.61144e-08	-5.51e-09	-3.4e-08	0.0283887	-0.0120007
	0.0514958		3.14074e-08	0.0167341	2.00313e-11	-0.0122484	-3.11e-08	2.98779e-08	-0.017037	-1.36e-08	1.00498e-09	4.43484e-09	0.0222079	0.0272531	5.52841e-08	0.0257469	-6.13e-08	0.0712222	0.0268529	1.64336e-07	9.03658e-11	-7.78e-08	0.00811609	0.0157112	0.0096867	0.0398577	-0.0020842	-3.42e-09	0.0473052	0.00897766	3.52772e-08	6.13286e-09	4.90963e-08	2.54654e-07	-3.66e-08	-0.002526	-0.0008541	-6.12e-08	-3.59e-08	-0.0066216	-2.07e-08	1.13587e-09	2.60776e-08	-1.35e-10	4.06851e-08	6.03266e-08	4.44026e-08	0.0133349	-0.0066944
	0.0514958		-6.45e-08	0.0670899	4.77538e-10	-0.0058428	-2.33e-08	4.10955e-09	-0.0884665	-4.02e-08	3.77381e-08	-4.73e-09	-0.113818	-0.0206058	1.80612e-08	7.49851e-05	2.3264e-08	-0.0425323	-0.0250484	5.0146e-08	-3e-10	-4.22e-08	-0.0079841	0.00035451	-0.0797955	0.00569411	0.00579175	-1.13e-08	-0.0190511	0.0604127	-1.78e-08	2.9751e-08	5.26272e-08	-1.71e-08	-5.29e-08	0.00275042	-0.0017998	1.22219e-08	-2.49e-08	-0.0770933	2.5041e-09	-3.9e-09	3.32635e-08	-1.3e-08	3.79968e-08	7.14309e-08	-1.03e-07	-0.0617649	-0.0145703
	0.0514958		-3.24e-08	-0.0457203	2.43619e-10	-0.012496	-4.12e-08	1.42408e-09	0.0205171	-1.32e-08	1.86067e-08	3.48438e-09	0.00782492	0.00667187	-6.93e-08	-0.0554806	-2.65e-08	-0.196873	-0.0947267	8.73709e-08	-1.48e-09	-6.89e-08	0.0263642	-0.0403675	-0.0902533	-0.0280694	0.00712434	-1.28e-09	-0.0816729	-0.0370575	-1.88e-08	2.17089e-08	1.25998e-08	-6.32e-09	-8.26e-08	-0.0053909	-0.0031859	-1.02e-08	-1.17e-08	-0.0655734	5.56294e-09	-7.39e-10	-6.19e-09	-3.64e-08	1.01907e-08	-9.21e-08	-7.08e-08	-0.105691	-0.0129698
	0.0514958		2.58957e-08	0.0104907	-4.08e-10	0.00059691	-2.27e-08	-1.19e-09	0.00688744	-8.92e-09	-4.6e-08	1.4103e-08	-0.0179341	-0.0173122	4.39173e-08	0.0230963	-8.21e-08	0.0843651	0.0319458	8.34984e-08	2.56104e-10	-1.77e-09	0.0227735	0.052542	0.0218426	0.0369836	-0.0028916	-1.29e-09	0.00055973	0.0725992	3.17171e-08	-8.5e-10	-3.03e-08	-3.88e-08	-2.81e-08	-0.0057635	-0.0005756	-3.52e-08	-1.65e-08	0.00594627	-6.91e-09	3.12079e-09	3.5288e-08	-7.67e-09	-1.71e-08	1.7097e-08	8.6745e-08	0.0260872	0.00028661
	0.0514958		-2.03e-08	0.0240578	-1.26e-10	0.00105439	1.95092e-08	-4.73e-09	0.00384258	1.05278e-10	-2.34e-08	1.59265e-08	0.101563	0.00591052	-2.32e-08	0.00974229	-2.14e-08	0.0131155	0.0117178	-3.5e-08	5.50616e-10	7.66048e-09	0.015419	0.077579	0.047824	0.00473136	0.006268	7.18683e-09	0.0481719	0.0485918	2.49376e-08	1.04239e-08	5.69643e-08	4.42673e-08	-3.35e-09	-0.0027669	0.00151612	-1.75e-09	2.03062e-08	0.0662971	1.30769e-09	1.89823e-09	-1.05e-08	5.14029e-09	-4.97e-08	-1.35e-08	1.34696e-08	-0.0444291	0.00255467
	0.0514958		4.81789e-08	-0.000736	-4.62e-10	-0.0038834	1.09056e-08	-2.8e-08	-0.0251996	-1.21e-08	4.85934e-08	3.48216e-09	-0.0300208	-0.0054693	5.48877e-09	-0.0083886	-1.72e-08	-0.071305	-0.0229926	3.383e-08	-8.04e-11	3.1408e-08	-0.0261726	-0.0966591	-0.107777	-0.0060562	-0.0004151	3.53671e-10	-0.0318476	0.0131061	-1.5e-08	6.81108e-10	-1.66e-08	-8.77e-08	2.14141e-08	0.0108541	0.00125668	5.45719e-08	-4.69e-09	0.01611	-4.6e-09	-6.63e-10	-1.37e-08	-7.69e-09	1.82066e-08	-1.67e-08	-2.63e-08	0.0270829	0.00261939
	0.0514958		-4.14e-08	0.0380771	-2.28e-10	-0.0001498	-6.39e-09	-3.28e-08	0.0046358	1.86501e-09	-3.5e-08	-6.2e-09	0.0547841	-0.0148425	-1.51e-08	-0.016795	-5.5e-10	-0.064674	-0.0171547	1.48622e-08	5.05044e-10	1.92956e-08	0.0172046	0.0152201	0.0277609	-0.0135428	0.00155515	3.52328e-09	-0.0178748	-0.0543595	-3.02e-08	1.17941e-09	-1.47e-08	-7.27e-08	2.47618e-08	-0.0005381	0.00115196	-3.03e-09	4.49439e-09	0.0757806	2.94322e-09	1.26789e-09	-1.28e-08	7.72886e-09	-9.23e-08	-9.39e-09	6.27393e-10	0.034286	0.00298461
	0.0514958		-4.21e-09	0.172665	-4.2e-10	0.002937	1.65157e-08	-2.49e-08	0.0137676	-1.18e-08	-7.94e-10	-2.67e-08	0.202874	0.0149119	2.29478e-09	-0.0015563	1.45284e-08	0.0430827	0.0487097	-6.44e-09	4.45345e-10	7.54178e-08	-0.0509201	0.0482072	0.0653855	0.0194479	0.00519018	1.79854e-09	0.0148551	0.0798271	3.86354e-08	5.33714e-09	-1.59e-08	-1.29e-07	9.57689e-08	0.00678955	0.00372451	3.73807e-08	2.92708e-08	0.0363778	4.34504e-09	-6.45e-10	-1.65e-08	1.07108e-08	-7.63e-11	-2.24e-08	3.17299e-09	0.0325153	0.0190931
	0.0514958		-7.3e-08	0.0496311	-4.94e-10	0.00242509	-5.17e-08	-3.71e-08	-0.0311939	-2.98e-08	-5.44e-09	-2.1e-08	-0.150751	-0.0339911	4.19684e-09	-0.0026338	1.96849e-08	-0.0783054	-0.0454342	-3.18e-08	-7.49e-11	-3.46e-08	0.0530059	-0.0304431	-0.0956345	0.00305741	0.00455656	-9.21e-09	-0.0923708	0.111643	-4.03e-08	1.96077e-08	4.3801e-09	-1.57e-07	-1.3e-08	-0.003898	-0.0033827	-3.02e-08	-6.06e-09	-0.0553723	9.25483e-09	-4.53e-09	3.00622e-08	-3.76e-09	5.68549e-08	1.29959e-08	-2.13e-08	0.0318324	0.00363743
	0.0514958		-1.47e-09	-0.0186083	-1.96e-10	0.00013262	-7.54e-09	-8.88e-09	0.00529199	-1.41e-08	4.61504e-08	-2e-09	-0.0386176	-0.0414819	-3.58e-08	-0.0348739	2.42216e-08	-0.127095	-0.0364931	-6.09e-08	1.50282e-10	-1.74e-08	0.00232621	-0.0426624	-0.150616	-0.0575405	-0.0012742	9.88852e-10	-0.0911712	-0.003361	-4.68e-08	9.92807e-11	-1.11e-08	3.35239e-08	-9.51e-10	0.0110519	0.00216164	5.33028e-08	-8.88e-09	-0.0078779	1.08723e-08	-1.87e-09	-8.05e-09	-2.1e-08	2.89455e-08	-5.93e-08	-1.03e-07	0.021227	-0.0066726
	0.0514958		3.79981e-09	-0.0056247	-1.93e-10	0.00011606	-3.15e-09	-1.33e-08	-0.0141707	1.99144e-08	-4e-08	-6.24e-09	0.0619862	0.0188426	-3.62e-08	-0.0061251	-2.03e-08	0.0434569	0.01422	-1.68e-08	3.29555e-10	-2.91e-08	-0.004453	-0.0015663	0.0711539	-0.0331402	0.00094549	3.22282e-09	0.020694	-0.0305339	5.50658e-08	-1.78e-08	4.05641e-08	-5.58e-08	-1.13e-08	-0.0096979	-0.0016409	-1.98e-08	1.23013e-08	0.00525214	8.29889e-09	3.7418e-09	-1.61e-08	3.0274e-08	-8.9e-08	-1.86e-08	2.79466e-08	0.00967768	1.89723e-05
	0.0514958		-2.45e-08	0.00605364	2.33017e-10	-0.0008132	-1.52e-08	-8.79e-09	-0.0044385	2.07281e-09	2.08432e-08	7.75423e-09	-0.0012494	0.0160097	-4.4e-08	-0.0118247	1.33103e-07	-0.0273864	-0.0037027	-1.99e-08	-2.88e-10	4.15163e-08	-0.0408123	0.0234307	0.0546352	-0.0169514	0.00198365	4.59752e-09	0.0756826	-0.0411447	-3.33e-09	3.50109e-09	5.13239e-08	-3.18e-08	1.92955e-08	-0.0023389	-0.0003464	-1.63e-08	1.67273e-08	0.0275459	1.4686e-08	-5.17e-09	-1.28e-08	3.59207e-08	3.47225e-08	1.97548e-08	-1.23e-08	0.0295857	0.00904376
	0.0514958		-3.01e-08	0.0304288	3.40033e-10	0.0034873	-2.69e-08	3.77357e-08	-0.02222	-1.32e-08	2.60743e-08	9.44048e-09	0.0103468	0.00701282	-4.05e-10	0.0094844	4.70553e-08	0.0203581	0.0161053	-6.56e-08	-4.11e-10	-3.38e-11	-0.0220486	0.0383628	-0.0240569	0.0195975	0.00455926	2.7167e-09	0.0782812	0.0461846	-5.48e-08	1.47343e-08	3.87061e-09	1.71456e-07	-4.45e-08	0.00801316	-0.0011773	2.52568e-08	8.80387e-09	0.0373274	-1.15e-09	-3.37e-09	1.02787e-08	3.03859e-08	5.31389e-08	3.32511e-08	-9.9e-09	-0.0733124	0.0135063
	0.0514958		-4.98e-08	-0.0232457	-5.57e-10	0.00071621	-2.1e-08	-2.82e-08	0.00933945	-1.61e-08	-2.1e-09	-5.22e-08	-0.0163617	-0.0086538	-6.43e-08	-0.0214219	-1.04e-08	-0.0598473	-0.058534	-1.96e-07	-1.43e-10	-5.75e-08	-0.0251375	-0.0600697	-0.0857929	-0.0547278	0.00423226	-4.55e-10	-0.0547318	0.0731295	-2.47e-08	1.07847e-08	1.26022e-08	-1.77e-07	-2.19e-08	0.00283949	-0.0023441	1.11407e-08	9.65097e-09	-0.0174013	1.28006e-08	1.59529e-09	-2.96e-09	-4.2e-09	-3.41e-08	-9.71e-09	-1.05e-08	-0.0320552	-0.0042008
	0.0514958		6.37881e-08	-0.0182308	-3.21e-10	0.00619881	1.51245e-08	-3.17e-10	0.0608788	3.53067e-08	1.37579e-08	4.55421e-09	-0.0836549	-0.0328146	-3.21e-08	-0.0254133	7.19985e-08	-0.0283134	-0.0010223	-3.18e-08	1.63511e-09	6.11887e-08	-0.0360627	-0.0256505	0.096788	-0.0271715	-0.0011335	6.86203e-09	-0.0019599	-0.0140145	-4.93e-08	-4.96e-09	-5.92e-10	1.81259e-08	1.37832e-08	0.00153326	0.00176406	6.76663e-09	3.07458e-08	-0.004224	1.72904e-08	-1.39e-09	-3.47e-08	-3.91e-08	1.98674e-09	-2.3e-08	3.73301e-08	0.0218723	0.00772583
	0.0514958		3.83768e-08	0.00649474	-3.99e-10	-0.0009761	-9.31e-09	-1.69e-08	0.00676096	2.77983e-08	-2.54e-08	2.69344e-09	0.126572	-0.003616	-3.05e-08	-0.0295842	-4.18e-08	-0.0754346	0.00357572	4.10689e-08	1.19815e-09	2.4316e-08	-0.0296375	-0.0417198	-0.0046575	-0.0155605	-0.000945	5.14193e-09	-0.0083903	-0.0968869	-2.94e-08	-2.03e-08	-6.62e-08	-8.68e-08	4.74568e-08	0.00078716	0.00157173	2.78736e-08	-1.34e-09	0.00978896	4.38377e-09	5.80098e-09	-6.71e-08	-1.57e-08	-1.11e-07	-8.48e-08	-3.56e-08	0.0212915	0.00544279
	0.0514958		3.13261e-08	-0.0917875	-8.86e-13	0.00209402	-1.75e-09	3.8696e-08	0.0665625	3.46423e-08	-3.6e-08	9.64472e-09	-0.0404414	0.0137166	-6.42e-09	0.022091	-8.5e-08	0.119097	0.0453671	6.05489e-08	1.50228e-09	-9.99e-08	0.0491575	0.0411932	0.127303	-0.0035253	0.0018339	2.87011e-09	0.0378921	-0.110705	5.88572e-09	-1.52e-08	2.34591e-08	2.42217e-07	-8.01e-09	-0.0160618	-0.0016113	-4.72e-08	1.06289e-08	-0.0581951	4.24172e-09	6.58917e-09	-1.63e-08	-8.4e-09	-8.25e-08	2.73448e-08	4.42785e-08	0.00908383	-0.0058734
	0.0514958		-3.66e-08	0.00607768	-2.49e-10	-0.0009448	-1.5e-08	-1.8e-08	-0.0401864	-1.18e-08	1.69658e-09	6.00671e-10	0.0174803	0.00693178	-4.63e-09	0.00552168	-5.25e-08	0.00991981	0.0151501	3.23578e-08	-9.13e-10	-7.17e-09	-0.0128511	0.0079268	-0.0352382	0.017645	-0.0001545	-7.21e-09	-0.030594	0.0430508	2.92842e-08	-3e-10	-1.83e-08	-3.73e-08	-7.6e-09	0.00408145	-0.0009997	-3.92e-09	2.92366e-09	-0.0315586	3.64371e-10	-2.56e-10	5.01394e-08	4.26723e-08	2.46981e-08	1.78692e-09	-2.53e-08	-0.0517538	0.00964836
	0.0514958		-5.15e-08	-0.0315681	-9.11e-11	-0.0044992	-4.96e-08	-2.54e-08	-0.0410876	-2.48e-08	2.57649e-08	-3.31e-08	-0.105763	-0.0141316	-8.72e-09	-0.0168925	-1.13e-07	-0.111886	-0.0658365	-8.73e-08	-1.17e-09	-7.99e-08	0.0123611	-0.044079	-0.127084	-0.0046122	0.00087603	-8.09e-09	-0.0686984	0.0221755	-4.79e-08	2.20441e-08	1.43586e-08	-1.17e-07	-7.82e-08	-0.000262	-0.0035674	-2.21e-09	-2.72e-08	-0.0562681	5.91196e-09	-9.24e-10	3.31169e-08	-7.39e-09	5.2033e-08	5.88133e-08	-2.72e-09	-0.0773827	-0.0080944
	0.0514958		-9.44e-08	-0.0624693	2.25019e-11	-0.0042636	2.08164e-08	-1.55e-08	-0.0210504	-2.03e-09	-4.08e-08	-2.3e-08	0.0128261	-0.0284444	3.50835e-08	-0.0112935	-8.96e-08	-0.0645283	0.00613	7.49352e-08	-1.54e-10	-2e-08	-0.0158013	-0.0387993	-0.0880926	0.0175194	-0.0030687	-7.56e-09	-0.108499	-0.0354032	2.47004e-08	-6.26e-09	-1.01e-07	-1.06e-07	2.82209e-08	-0.0105026	4.93984e-05	-1.26e-08	-4.1e-08	-0.0384373	-1.06e-09	6.61397e-10	-1.58e-08	-2.8e-08	-8.75e-08	2.9123e-09	1.31172e-08	0.0179723	-0.0064313
	0.0514958		5.74757e-08	-0.0943278	-1.31e-10	-0.0020976	-2.52e-08	8.46163e-09	0.0707349	3.85209e-08	-3.57e-08	1.95555e-10	0.146679	-0.0124162	-8.05e-09	-0.0168741	-1.19e-07	-0.0873277	0.00991714	-4.9e-09	7.69177e-10	-6.47e-08	-0.0029312	-0.0381788	-0.0772886	-0.0212448	-0.0054048	1.61853e-10	-0.041129	-0.134752	-1.28e-08	-3.1e-08	-9.9e-08	3.68066e-08	-3.08e-08	-0.0088817	-0.0011952	-5.91e-09	-2.07e-08	-0.0609837	-4.35e-10	5.46363e-09	-6.13e-08	1.28802e-08	-1.26e-08	-7.55e-08	6.29765e-08	0.0174496	-0.0096272
	0.0514958		-1.39e-08	0.0776768	1.60804e-10	-0.0037539	-4.83e-08	-8.12e-09	-0.0409301	-3.1e-08	-3.11e-09	-1.67e-08	-0.281545	-0.0030291	1.90575e-08	-0.0065965	6.66525e-08	-0.0453392	-0.0441524	4.60937e-08	-4.21e-10	-5.97e-08	0.0145608	-0.0727827	-0.0068178	0.00161204	0.00021593	-1.94e-09	-0.0305909	0.142709	-5.16e-08	1.11751e-08	5.65265e-08	-9.45e-09	-5.16e-08	-0.004292	-0.0023576	-2.56e-08	-2.2e-08	-0.0259091	-2.92e-09	-2.6e-09	-1.43e-08	-1.18e-08	-1.28e-08	6.15919e-09	-8.72e-08	0.0466033	-0.0082815
	0.0514958		-7.45e-08	-0.0816185	-2.5e-11	-0.0021539	4.30517e-08	-2.75e-09	0.0404691	5.05458e-09	-1.05e-08	5.02252e-09	-0.0983376	-0.042426	-1.45e-08	-0.0317512	4.77028e-08	-0.0608648	-0.0428931	6.11164e-08	5.05482e-11	-1.71e-08	0.00843758	-0.0447682	-0.0963168	-0.002868	-0.0047588	1.67704e-09	-0.0655113	-0.0313488	1.06756e-09	-1.14e-08	-2.37e-08	6.35986e-08	6.23917e-08	0.00148052	0.00181247	1.76215e-08	-8.5e-09	-0.0335367	4.23992e-10	2.25523e-09	-3.06e-08	-4.48e-08	-1.06e-07	-6.38e-08	-3.02e-08	0.0230012	-0.0059293
	0.0514958		3.12331e-08	-0.001552	1.87259e-10	-0.0117363	-2.4e-08	-1.85e-08	-0.119226	-3.2e-08	-1.25e-08	-3.42e-08	-0.0343725	0.00612411	5.93073e-08	0.0254898	-1.22e-07	0.00438052	-0.0109721	9.8084e-08	-9.3e-10	-4.66e-08	0.020152	0.0489333	-0.0869854	0.0526734	0.00116876	-4.9e-09	-0.0396768	0.0917735	1.48073e-08	4.15692e-08	2.51962e-08	-1.43e-07	-6.55e-08	-0.005734	-0.000363	-5.46e-08	-4.43e-08	-0.0325288	-2.27e-08	2.00687e-09	3.07361e-08	-2.58e-08	4.61038e-08	9.75505e-08	3.34755e-08	-0.0799343	-0.001884
	0.0514958		-1.19e-08	-0.0448827	3.64026e-12	-0.0022489	-3.54e-08	-1.63e-08	0.0426803	9.53887e-09	9.56018e-09	-1.97e-08	-0.0749326	0.00839636	-4.84e-08	-0.043771	7.99658e-08	-0.146438	-0.0823698	-1.52e-09	-9.13e-10	-5.87e-08	-0.0245083	-0.0571131	-0.0861006	-0.0549087	-0.0017406	-2.03e-09	-0.0155651	-0.0919787	-3.59e-08	6.97314e-10	4.35727e-08	-3.41e-08	-5.1e-08	-0.0009269	-0.0008767	2.21227e-08	1.67433e-08	-0.0192242	9.06947e-09	6.99538e-11	-2.08e-08	-7.48e-09	-4.47e-08	-9.16e-09	-2.08e-08	-0.0674505	-0.0019452
	0.0514958		1.60712e-08	-0.0455899	-4.12e-10	-0.0004183	6.9207e-08	-6.84e-09	0.00093802	8.98277e-09	-4.02e-09	1.94012e-08	0.124978	0.00637354	8.82144e-08	0.0324894	-1.28e-07	0.0896315	0.0678777	3.27965e-08	-2.14e-10	1.08405e-08	0.0492795	0.02793	0.0172662	0.0506009	-0.0087755	-1.58e-09	-0.0002664	-0.0155739	2.65442e-08	-1.14e-08	-9.44e-08	-8.34e-08	4.16764e-08	-0.0065532	0.00329864	-2.83e-08	-2.92e-08	-0.0201006	-1.92e-08	4.05713e-09	1.4615e-08	2.38759e-08	4.32898e-08	3.16642e-08	3.49745e-08	0.0161471	0.00475687
	0.0514958		-4.62e-08	-0.0184443	-4.58e-10	-0.0011248	5.21373e-09	-3.27e-08	0.0448442	-9.81e-09	-3.65e-08	1.75907e-08	0.187699	-0.0168262	-7.49e-08	-0.0178575	3.03216e-08	-0.0335453	-0.0008559	-3.24e-08	6.04169e-10	7.48418e-09	0.00672481	0.0305697	0.042514	-0.0431131	0.00409311	8.67307e-09	-0.0718355	0.0004859	-2.3e-08	-1.22e-09	-3.03e-08	-1.33e-07	1.6989e-08	-0.0041036	0.00188691	-1.02e-08	1.74916e-08	0.0889131	1.6995e-08	1.19293e-09	-2.38e-08	-2.15e-08	-1.04e-07	-2.58e-08	3.41534e-09	0.00077513	0.01013
	0.0514958		1.46467e-09	-0.023852	3.50113e-10	-0.0060163	-4.32e-09	2.92298e-08	-0.0058762	-5.9e-09	3.07308e-08	7.347e-09	0.129392	0.00147504	3.79771e-08	0.00981875	-3.08e-08	0.0108602	0.00618272	6.96433e-08	2.18977e-10	-3.99e-08	-0.0118273	0.0168541	-0.0150092	0.0315223	-0.006332	1.07449e-09	0.0382199	-0.0299216	-2.59e-08	4.94808e-10	-3.19e-08	1.75034e-07	3.51697e-08	0.00272644	0.00039642	8.50053e-10	-2.43e-08	0.0785905	-2.07e-08	1.44185e-09	1.411e-09	2.52751e-08	7.16744e-11	2.28142e-08	1.73779e-08	0.0286041	0.00404934
	0.0514958		-2.6e-08	0.0191613	9.67172e-11	-0.00155	-2.02e-08	4.43862e-09	0.00823111	-1.6e-08	-2.78e-09	3.98984e-09	0.108634	0.00425747	-8.39e-08	-0.0297022	4.38971e-08	-0.0711876	-0.0259085	8.26506e-09	1.47902e-11	-1.29e-08	0.00690407	-0.0474352	-0.0405327	-0.0454822	0.00477906	2.61505e-09	-0.004976	0.0351309	4.89346e-08	3.57971e-09	3.51548e-08	1.45003e-08	-2.52e-08	0.00133042	-0.0001975	2.00456e-08	-1.12e-08	0.0280026	1.38579e-08	-1.91e-10	-4.33e-08	-2.63e-09	-4.16e-08	-4.85e-08	-6.63e-08	-0.025824	-0.0065511
	0.0514958		-2.02e-08	-0.013553	-4.68e-10	0.0167783	4.50411e-08	-2.34e-08	0.062876	1.19204e-08	2.68545e-08	9.42172e-09	-0.0164704	-0.0210979	-5.75e-08	-0.0054422	1.13491e-07	-0.0509412	-0.0155684	-2.37e-07	-4.19e-10	4.06085e-08	0.0101723	-0.0385885	0.0234789	-0.0043582	0.00435351	5.4077e-09	-0.0241203	-0.0661653	-2.37e-08	-7.16e-09	2.24704e-09	-1.36e-07	5.04509e-08	0.0011899	0.0019255	1.83979e-08	3.32681e-08	0.00369815	2.01508e-08	-3.81e-09	-2.01e-08	-1.17e-08	7.17552e-08	-4.24e-08	3.51158e-09	0.0256373	0.0164325
	0.0514958		1.35777e-08	2.21599e-05	-1.54e-10	0.00341324	9.2862e-09	-9.07e-09	-0.0021882	9.68137e-09	1.16129e-08	9.19979e-09	-0.0104789	-0.0238459	2.23078e-08	0.00807575	2.98131e-08	0.0038915	0.0149916	-2.95e-08	3.3977e-10	4.13149e-09	0.0154765	0.00833946	0.0103533	0.00927086	-0.0018271	1.61644e-09	-0.0302736	-0.0342855	-4.82e-08	-9.4e-09	5.82474e-09	2.94882e-08	-2.53e-09	-0.0006045	0.00223919	-1.25e-08	1.36966e-08	0.0289803	-3.79e-09	-2.33e-09	2.87189e-09	1.59172e-08	1.87863e-08	1.47852e-08	4.95118e-08	0.0330702	-0.0030091
	0.0514958		-3.81e-08	0.0628239	-3.32e-10	0.00061523	-3.56e-08	1.68649e-08	-0.0516631	-1.47e-08	-4.07e-09	1.43338e-08	0.0003746	-0.0250263	1.49066e-08	0.00967055	-1.08e-07	0.0261732	0.0128388	2.62346e-08	5.5117e-10	-2.88e-08	0.00976707	0.0416075	-0.0586986	0.0365131	0.00271295	-8.17e-09	-0.0231824	0.0599686	-2.4e-08	9.44559e-09	2.07503e-08	9.02569e-08	-5.62e-08	0.00584422	-0.002115	-4.41e-08	-2.49e-09	-0.0205623	-4.59e-09	-1.61e-09	6.73682e-08	-1.27e-08	9.37864e-08	3.43102e-08	4.73616e-10	-0.0649882	-0.0171644
	0.0514958		-5.85e-09	0.028375	-1.95e-10	0.00807166	4.14963e-08	1.1641e-08	0.0470584	2.41065e-08	-4.8e-08	4.16741e-09	0.127907	0.0139682	-2.3e-08	0.00012515	4.89013e-08	0.00853738	0.0408599	-1.41e-07	5.29148e-10	5.19026e-08	-0.0265093	0.0816809	0.0739501	-0.0052389	0.0012977	9.97152e-09	-0.0139703	0.0197743	4.79315e-09	-1.4e-08	-4.71e-08	8.05992e-08	6.00013e-08	0.00319478	0.00172408	3.21707e-08	5.21347e-09	0.0617038	1.41965e-08	2.239e-10	-2.57e-08	-3.45e-08	-1.05e-07	-5.41e-08	-2.62e-08	0.02094	0.0200518
	0.0514958		1.60443e-08	0.0488115	-4.88e-10	-0.0023913	3.34307e-09	-2.03e-08	-0.0024475	-5.82e-09	-4.14e-08	1.45546e-08	-0.0465396	-0.0463737	3.07197e-08	0.0104689	-9.2e-08	0.037751	0.00900102	1.13002e-07	1.3727e-09	1.90424e-08	-0.003451	0.0351935	0.0138579	0.0447297	0.00100668	-2.29e-09	-0.0521098	0.0416368	6.45487e-08	-4.4e-09	-2.26e-08	-8.81e-08	-5.76e-09	-0.0166417	0.00096693	-3.06e-08	-3.79e-08	-0.0420374	8.04217e-10	5.4944e-09	2.15694e-08	-5.13e-08	-8.66e-08	-1.76e-08	6.33847e-08	0.0194838	-0.0221308
	0.0514958		2.60187e-08	-0.0001217	4.46736e-10	0.00569569	1.73867e-08	1.75301e-08	-0.0008687	-2.25e-08	-2.01e-08	-3.1e-09	0.0112894	-0.0285615	1.72596e-08	0.0303871	-6.64e-08	0.0755815	0.0206198	2.4991e-09	1.4245e-09	-1.68e-08	-0.0407496	0.0785358	0.00708542	0.0325603	0.00659667	2.31448e-09	-0.0235547	-0.0827859	-1.17e-08	4.29536e-08	7.75085e-08	7.90399e-08	-2.36e-08	-0.0014618	0.00057239	-1.95e-08	6.49057e-10	-0.0030275	-6.25e-09	3.19996e-09	1.8923e-08	-1.22e-07	6.70501e-08	6.94452e-08	6.09986e-08	0.00342887	-0.0480296
	0.0514958		-3.78e-08	0.106392	5.05012e-10	-0.0051677	-5.83e-08	2.39664e-08	-0.106976	-2.96e-08	1.81641e-08	1.94417e-09	-0.0461292	-0.0033964	3.97084e-08	0.0211644	-1.22e-07	0.0014198	-0.0203367	5.65927e-08	1.28605e-10	-8.67e-08	0.0271413	0.0602841	-0.0488566	0.0565592	0.00548513	-2.01e-09	0.0489316	0.0442114	2.6809e-09	4.84369e-08	1.42552e-07	1.14594e-07	-7.2e-08	0.00245828	-0.0023963	-2.18e-08	-2.98e-08	-0.0247198	-2.03e-08	-1.18e-09	3.27375e-08	-2.74e-08	1.16576e-07	1.25607e-07	6.55816e-08	-0.0468882	-0.0168768
	0.0514958		-5.37e-08	0.0266886	2.75134e-10	-0.0002893	-4.54e-08	2.23169e-08	-0.0611378	-2.57e-08	2.21326e-08	6.80561e-09	-0.104286	-0.0159902	3.4185e-08	0.0129643	-6.7e-09	0.0102527	-0.0192998	-5.91e-10	-2.11e-10	-4.83e-09	0.0358111	0.0296199	-0.0178281	0.0222009	0.00137473	-3.4e-10	0.0598542	0.0464077	-2.49e-08	2.23866e-08	8.78431e-08	9.51948e-08	-3.48e-08	0.00690622	-0.0024817	-2.12e-08	8.20142e-09	-0.0174735	-6.26e-09	-3.4e-09	-1.8e-08	6.22278e-09	9.27133e-08	7.79727e-08	3.25764e-08	0.0375254	0.00414508
	0.0514958		-1.56e-08	0.0315622	-1.52e-10	-0.0009894	5.30604e-08	-3.97e-09	0.0559433	2.68339e-08	-2.33e-08	-2.5e-08	0.036766	0.00502087	-3.06e-08	-0.0158695	2.99031e-08	-0.0562041	-0.0097871	-6.81e-09	4.2592e-10	1.01033e-08	-0.0382423	-0.0307669	0.00353038	-0.040085	0.00158302	8.63443e-09	-0.0088267	-0.0073223	-2.21e-08	-1.24e-08	-3.41e-08	-7.74e-08	4.87114e-08	0.00104438	0.00148497	4.0074e-08	1.9188e-08	0.0332985	1.07175e-08	3.18385e-09	-6.53e-08	-2.18e-08	-8.72e-08	-4.55e-08	5.86298e-09	0.0235969	0.00316039
	0.0514958		-4.97e-09	0.0630941	-8.14e-11	0.00072952	-1.86e-09	-1.38e-08	0.0393674	1.03878e-08	-1.92e-08	-8.06e-09	0.102241	0.0190384	-6.45e-08	-0.0329068	7.13826e-08	0.00208346	0.0142253	-1.24e-07	2.8589e-11	3.81151e-08	-0.0233277	-0.0099136	0.0954093	-0.0389954	0.00449008	4.75714e-09	0.00403981	0.0420142	-2.83e-08	-1.12e-09	1.38529e-08	-3.03e-08	-1.86e-08	-0.0011124	-0.0018053	2.47276e-08	2.523e-08	0.017928	1.26681e-08	-1.28e-09	-3.58e-08	8.56687e-09	-1.17e-07	-4.83e-08	-7.27e-08	0.00019801	-0.0005716
	0.0514958		7.93644e-08	0.0134479	3.74263e-10	-0.0013195	-2.09e-08	2.6547e-08	0.00383234	-1.64e-08	2.21966e-08	4.79824e-09	-0.0338733	-7.12e-06	-7.47e-09	0.00368799	-3.88e-08	-0.0582556	-0.0113228	1.61195e-08	3.07657e-10	-8.5e-09	-0.0325084	0.00822911	-0.0662934	0.00397017	0.00138766	8.18843e-09	0.0588395	0.0044977	-5.07e-08	6.51462e-09	-4.94e-09	8.25919e-08	-4.98e-08	0.0121115	3.58352e-05	7.0643e-08	7.75978e-09	0.0433819	-4.35e-10	6.80823e-10	-1.43e-08	1.61616e-08	-4.31e-08	-1.76e-08	-1.39e-08	-0.0693783	0.00233707
	0.0514958		-5.21e-08	0.0522071	2.9095e-10	-0.0019257	-2.53e-08	1.02997e-08	-0.0571991	-3.64e-08	3.67752e-08	4.95736e-09	-0.238531	-0.0003361	-7.68e-09	-0.0122014	1.1047e-07	-0.0558575	-0.0100592	-1.41e-08	-1.56e-11	-4.76e-09	0.00109932	-0.0420061	-0.0289186	-0.0134327	0.00308164	-1.36e-09	0.0187427	0.154679	-3.19e-08	1.53968e-08	3.99729e-08	4.58921e-08	-3.9e-08	0.00348251	-0.0010218	2.92441e-08	1.52795e-09	-0.0207309	7.27464e-09	-6.91e-09	9.6035e-09	2.35707e-08	4.20624e-08	2.97662e-08	-6.91e-08	-0.0436122	0.00401984
	0.0514958		3.07797e-08	-0.0290335	3.5583e-10	-0.0082837	-3.35e-08	1.89232e-08	0.00467052	-2.65e-08	-3.2e-08	-4.1e-09	-0.0006925	0.0049258	5.85225e-08	0.0328691	-7.06e-08	0.0728964	0.012066	2.55091e-07	8.43375e-10	-8.35e-08	-0.0255851	9.08274e-05	-0.0496332	0.0505799	0.00373459	-6.65e-09	-0.0330509	-0.0002184	4.56856e-08	2.28086e-08	1.07689e-07	8.67354e-08	-6.91e-08	-0.0076919	-0.001204	-2.13e-08	-3.37e-08	-0.0238811	-1.02e-08	4.9267e-09	2.08227e-08	-6.39e-08	-5.04e-08	1.12882e-07	8.27165e-08	0.00605913	-0.0442515
	0.0514958		-6.6e-08	-0.0373988	2.88504e-10	0.00636105	-1.85e-08	2.73172e-08	0.0307111	-5.09e-10	2.04215e-08	1.8069e-09	0.136403	-0.0173381	-6.98e-08	-0.0228256	4.21008e-08	-0.108635	-0.0412866	-1.85e-07	-2.11e-10	9.60182e-09	-0.0065325	-0.0544473	-0.13551	-0.0598615	0.00542301	1.04056e-08	-0.0402198	-0.0702137	-2.78e-08	-4.68e-09	-2.38e-08	7.65589e-08	-2.91e-08	0.00999642	-0.0013828	6.78697e-08	3.49372e-09	0.0515457	1.44245e-08	8.6067e-10	-3.98e-08	-1.58e-08	-2.73e-08	-6.66e-08	-4.12e-08	0.0102557	0.00274114
	0.0514958		2.71236e-08	-0.0006099	4.7469e-10	0.00373967	-1.73e-08	1.86839e-08	0.020266	7.04054e-09	3.12981e-08	1.03839e-08	0.0806637	0.0297173	-2.66e-08	0.00800238	5.92899e-08	0.00556998	0.00791582	-6.61e-08	-1.65e-10	-1.66e-08	0.00349039	0.0304278	0.0267832	0.00828752	0.00469859	4.94479e-09	0.0700521	0.0276666	-4.16e-08	6.03923e-09	2.21319e-08	1.17569e-07	-1.9e-08	0.00315507	-0.0005689	3.30174e-08	1.45709e-08	0.0368869	1.0637e-09	-3.19e-09	-2.98e-08	2.33071e-08	3.9196e-08	4.84318e-09	2.44498e-08	-0.0031894	0.0135669
	0.0514958		-7.65e-08	0.0587195	4.19828e-10	-0.0111076	-1.08e-08	2.39023e-09	-0.0541036	-2.68e-08	-1.97e-08	-7.36e-09	-0.0781864	-0.0387448	3.53743e-08	-0.0015415	-1.03e-07	-0.132661	-0.0541331	1.53499e-07	5.17015e-10	-1.05e-07	0.017927	0.0236781	-0.0884834	0.0276535	-0.0001791	-5.61e-09	-0.0020896	0.120072	1.36538e-08	1.94723e-08	1.17625e-08	-3.24e-08	-4.22e-08	-0.009683	-0.0028289	-3.56e-08	-4.39e-08	-0.0409513	-1.58e-08	-1.29e-10	2.09642e-09	-3.25e-08	2.32189e-08	6.91437e-08	5.33865e-08	-0.0417394	-0.0213608
	0.0514958		5.19276e-08	0.0261491	1.2611e-10	-0.0036447	-8.22e-09	6.1181e-09	0.0274436	-1.33e-09	6.91243e-09	1.41426e-09	-0.0194686	0.0429864	-3.15e-08	0.0157545	3.83349e-08	0.053626	0.00964579	8.83011e-08	3.23399e-11	-4.85e-08	-0.0322787	0.0179603	0.0696035	-0.0025473	0.00415762	1.97112e-09	-0.009608	0.0627208	-5.02e-09	3.34008e-09	6.49097e-08	6.95454e-08	-1.23e-08	3.19164e-05	0.00011918	7.40038e-09	3.01225e-08	0.0104991	2.956e-09	3.50276e-10	-1.91e-08	3.78112e-08	-3e-08	-6.59e-08	-4.73e-08	0.0327901	0.00854493
	0.0514958		-1.3e-08	0.0128488	3.60068e-10	-0.00698	8.84147e-10	1.46099e-08	-0.0967906	-1.52e-08	-7.81e-09	8.678e-09	0.021992	-0.0005227	3.10277e-08	0.0133816	8.02625e-09	-0.0171423	-0.0160348	1.23383e-07	3.1917e-10	-2.5e-08	-0.0167379	-0.0379322	-0.055291	0.0128007	-0.0015792	-4.66e-09	0.00578095	0.0106127	5.71742e-08	1.16487e-08	3.16654e-08	2.15973e-08	-3.46e-08	0.00174386	-0.0021541	9.8766e-10	-5.02e-09	-0.048845	-8.74e-09	-6.75e-10	1.89138e-08	6.06719e-09	-3.09e-08	6.67526e-08	-2.4e-08	-0.0778566	-0.0127686
	0.0514958		2.22562e-08	0.00505336	-9.3e-10	-0.0081822	1.91089e-08	-4.63e-08	-0.0470175	-1.63e-09	-2.28e-09	-1.13e-08	-0.0938471	-0.0695386	3.1518e-08	-0.0189422	-7.97e-08	-0.114542	-0.0178776	7.63262e-08	-2.04e-10	1.81393e-09	-0.0155252	-0.0506833	-0.0444297	-0.0070759	-0.0038541	-5.78e-09	-0.142852	-0.0156566	2.55296e-08	3.71044e-10	-1.02e-07	-2.32e-07	2.55967e-08	-0.0089721	0.00202616	-3.65e-08	-3.23e-08	-0.0506708	-7.01e-09	3.9458e-09	1.38203e-08	-2.63e-08	7.9202e-09	-2.88e-08	3.6015e-08	0.0117694	-0.0163474
	0.0514958		-2.27e-08	0.069464	-5.09e-10	-0.0072464	-2.68e-08	-2.17e-08	-0.136371	-3.72e-08	1.65813e-08	-1.92e-09	-0.0355808	0.0355886	4.25518e-08	0.0267501	-1.33e-08	0.0179118	-0.0271319	8.99828e-08	-1.23e-09	2.37311e-08	0.00466978	0.0326276	-0.0984709	0.0459123	-0.0003793	-8.83e-09	-0.0221153	0.0911349	-5.53e-10	2.47106e-08	7.09104e-09	-1.84e-07	-2.77e-08	0.00602339	-0.0002298	-1.38e-08	-1.06e-08	0.0214029	-1.42e-08	-1.71e-09	4.38139e-08	7.56943e-08	7.90712e-08	5.6509e-08	6.6603e-10	-0.0310026	0.00303346
	0.0514958		6.27708e-08	0.0188308	-6.97e-11	0.00381196	1.0002e-08	-1.84e-09	0.0292931	2.50722e-09	2.90096e-08	7.55748e-09	0.0308342	0.00203871	2.70266e-10	-0.0065113	-2.45e-08	-0.0106934	0.010177	-7.22e-08	2.76936e-10	3.88974e-08	-0.0682964	0.0255532	-0.0051752	0.00468773	0.00130899	7.09345e-09	0.0604381	-0.0204481	-2.63e-08	-3.27e-09	-1.07e-08	-3.04e-08	3.34696e-08	0.0102611	0.00089387	5.68045e-08	4.30172e-08	0.0420446	6.32502e-09	4.36742e-10	-3.73e-08	-9.51e-09	4.29446e-09	-3.4e-08	-1.8e-08	0.0291115	0.00979959
	0.0514958		-3.3e-08	-0.0276904	-4.94e-13	0.00088173	-3.01e-08	-2.14e-08	-0.0165193	-1.78e-08	2.14636e-08	-4.04e-08	0.0391622	0.00038431	-1.64e-08	-0.0054616	-6.88e-08	-0.0452407	-0.0170772	-3.26e-08	-2.4e-10	-1e-07	0.0153038	-0.0171341	-0.0876533	-0.0034008	0.00251652	-9.41e-09	-0.0478434	0.00568846	4.56657e-08	1.12774e-08	4.39747e-08	-1.05e-07	-3.52e-08	-0.0002073	-0.0019992	-3.75e-08	-1.81e-08	-0.0547708	4.01056e-09	-9.21e-10	5.57472e-08	3.25005e-08	8.1817e-08	3.87869e-08	3.31363e-08	-0.0326659	0.00133691
	0.0514958		2.11059e-08	-0.0286229	1.97148e-10	-0.0051359	-3.41e-08	9.95994e-09	-0.0594148	-1.76e-08	1.3798e-08	5.87449e-09	-0.125962	0.0101051	2.88067e-08	0.0240869	-9.23e-09	0.0169351	0.0153635	1.21393e-07	-4.21e-10	-4.93e-08	0.00981455	0.0323731	0.00471743	0.0447017	-0.0007995	-2.92e-09	0.0125276	0.0292402	5.46935e-09	1.00511e-08	2.62495e-08	3.53429e-08	-2.6e-08	-0.002177	-0.0009744	-6.59e-08	-1.7e-08	-0.001655	-1.42e-08	-3.41e-09	5.57525e-08	5.22626e-08	9.26686e-08	3.58862e-08	5.27556e-09	0.0544215	0.00051185
	0.0514958		-2.11e-08	-0.0009033	-2.15e-10	-0.0056261	-9.2e-09	6.60309e-09	0.0117177	-3.22e-09	-4.68e-08	3.5922e-09	0.0237691	-0.0128735	6.03064e-08	0.0337386	-1.15e-07	0.0993532	0.0511948	1.35522e-07	1.84444e-10	2.37524e-08	0.0278874	0.0269728	0.0240282	0.047998	-0.0040214	-6.78e-09	-0.0092467	-0.008595	1.32048e-08	-2.77e-09	-2.71e-08	-1.59e-08	-1.1e-08	-0.0064005	0.00032443	-3.07e-08	-1.32e-08	-0.06901	-1.59e-08	3.3498e-09	3.60798e-08	-9.44e-09	2.95474e-08	2.61898e-08	3.20228e-08	0.0588042	0.00097852
	0.0514958		1.95429e-08	0.0689448	-1.71e-11	-0.001882	-1.62e-08	-7.7e-09	-0.0100547	-6.91e-09	3.12625e-08	-1.11e-08	-0.0258654	0.0133051	-2.08e-09	-0.0026892	4.1077e-08	0.00728567	0.00348591	3.83359e-08	-2.73e-10	-1e-08	0.00770002	-0.0274913	-0.0039855	0.00830381	0.00314526	2.12955e-09	0.0532562	0.031946	-4.86e-08	1.04562e-09	3.58107e-08	-3.56e-08	1.23715e-08	0.0105083	0.00136664	3.62108e-08	1.68515e-08	0.0335659	4.35055e-09	-2.24e-09	-1.18e-09	4.26392e-09	5.5268e-10	1.71965e-08	-2.01e-08	0.0358485	0.0115583
	0.0514958		-3.36e-11	-0.0149477	-7.35e-11	-0.0001232	-4.23e-09	1.34969e-08	-0.0308388	5.80202e-09	-3.82e-08	9.51885e-09	-0.0464059	0.00254193	1.18797e-08	0.00195619	5.88884e-08	0.0422927	0.0252254	-6.26e-09	1.8052e-10	2.06475e-08	-0.0097071	0.0261385	0.0358593	0.0179541	-0.0023145	1.92228e-09	0.0788923	-0.0246627	4.70021e-08	-1.21e-08	2.07912e-08	1.17909e-07	1.84289e-08	-0.0065361	0.00099553	-2.87e-08	-3.38e-09	0.0183103	3.58463e-09	-8.4e-10	-1.82e-08	3.33313e-08	-6.54e-08	-1.02e-08	-2.88e-08	-0.0144263	0.00592624
	0.0514958		2.11123e-08	0.0565213	-1.27e-10	-0.0003497	4.30074e-08	-3.39e-08	0.0533062	4.44429e-09	7.44771e-10	-3.45e-08	0.0188979	-0.0071308	-6.22e-08	-0.0220356	4.95865e-08	-0.0407983	-0.0109959	-6.65e-08	4.11663e-11	-2.33e-08	-0.0010764	0.0295402	0.096511	-0.0298031	0.00568401	9.12443e-09	-0.0901687	0.0504513	-2.16e-08	6.69814e-09	3.15875e-08	-1.47e-07	9.98016e-08	-0.0024701	0.00180995	-3.26e-09	2.0838e-08	0.0276885	1.30603e-08	-2.82e-11	-4.75e-08	-3.38e-08	-6e-08	-3.46e-08	2.21514e-08	0.0229424	0.00118294
	0.0514958		4.11044e-08	0.00293763	9.95841e-11	-0.001161	-1.5e-08	-1.81e-08	0.0112257	-2.73e-09	2.23532e-08	-1.03e-08	-0.0043179	0.00606375	-2.11e-08	-0.0286985	8.09263e-08	-0.031412	0.00187803	-5.16e-08	-6.92e-10	2.35228e-08	0.0127641	-0.0513231	-0.0202084	-0.0101574	0.00286665	7.48368e-09	0.00882331	0.0552907	-5.37e-08	-1.06e-08	1.63447e-08	4.77795e-08	1.73212e-08	0.00729773	0.00029679	5.65517e-08	1.70018e-08	0.0276319	5.88557e-09	-1.65e-09	-3.01e-08	1.99226e-08	-3.21e-08	-4.25e-08	-6.48e-08	0.024365	0.0111926
	0.0514958		-5.99e-08	-0.0513328	-1.48e-11	0.00526648	1.87699e-08	4.98893e-09	-0.0519944	-2.82e-08	-1.64e-08	3.49151e-09	-0.0295769	-0.0450286	4.69496e-08	0.0308071	-3.15e-08	0.0751327	0.0275562	-8.72e-08	-3.67e-10	3.03753e-10	0.019387	0.0767994	-0.0486762	0.0486151	-0.0021328	-4.34e-09	-0.0333521	0.0919006	-1.42e-08	2.91035e-09	-7.06e-09	7.35294e-08	1.02722e-08	0.0051966	0.00111069	-2.17e-08	9.01202e-10	0.00095193	-1.83e-08	-2.04e-09	3.03937e-08	2.56607e-08	7.4388e-08	5.83804e-08	-6.64e-10	0.0193108	-0.0072767
	0.0514958		-1.77e-08	0.0847993	4.00301e-10	0.00293047	-1.9e-09	3.3687e-08	0.035142	1.81277e-08	1.1342e-08	5.59639e-09	0.118554	0.00419416	2.62663e-08	0.00502904	2.34555e-08	0.0894129	0.0751957	-1.56e-08	-1.1e-10	4.43581e-08	-0.0227297	0.0447068	0.109444	0.0245111	0.00103444	3.39527e-09	0.0614751	0.0106567	-2.29e-08	-2.38e-09	-5.51e-08	1.41231e-07	2.17706e-08	0.0129183	0.00228127	2.45925e-08	1.45883e-08	0.0650442	-1.15e-09	-4.77e-09	2.58601e-08	2.50886e-08	2.73438e-08	1.51148e-08	4.39985e-08	0.0497442	0.0174069
	0.0514958		-2.88e-08	0.00585509	-3.73e-10	0.00236488	-3.29e-08	-2.44e-08	-0.0607119	-2.27e-08	2.36817e-08	1.01985e-08	0.0273444	0.0100247	-1.95e-08	-0.0014188	3.26104e-08	-0.0360381	-0.0159541	-3.02e-08	-5.27e-10	1.88983e-08	-0.0018685	0.0172506	-0.0566838	0.00992367	0.0033535	-2.29e-10	0.0175532	0.0608193	-2.75e-08	2.05113e-08	4.9164e-08	-7.65e-08	-8.12e-09	0.00552586	-0.0020571	1.0115e-08	1.35214e-08	0.0393833	1.71405e-10	-2.55e-09	1.8308e-08	3.3639e-08	5.39236e-08	2.55543e-08	-5.37e-09	-0.0138467	0.010459
	0.0514958		-6.66e-09	0.00282492	-3.68e-10	0.00038008	1.20906e-08	-2.4e-08	0.0498658	4.04097e-09	-1.45e-08	9.79086e-09	0.120786	-0.0113363	4.885e-08	0.0290464	-8.26e-08	0.120664	0.0561699	-1.75e-08	-2.85e-10	-2.46e-09	0.0615282	0.0297978	0.0610672	0.039374	-0.0022967	-2.48e-09	-0.0349417	0.117242	-4.24e-08	-7.09e-09	-9.88e-09	-1.72e-08	4.98217e-09	-0.0034331	0.00162737	-4.1e-08	-8.37e-09	-0.0137706	-1.42e-08	1.1985e-09	2.99414e-08	3.52199e-08	4.47614e-08	9.48916e-09	3.23407e-08	0.0193129	0.00050158
	0.0514958		3.0139e-08	-0.0821709	4.42607e-10	-0.0049161	-2.43e-08	4.01835e-08	-0.0916862	-8.2e-09	-7.63e-09	1.46467e-08	0.0524879	-0.0033898	4.01423e-08	0.021306	-2.56e-08	-0.0290497	-0.0224508	7.0575e-08	4.1955e-10	-4.27e-08	-0.0021571	0.00741326	-0.108399	0.0443542	-0.0015944	-6.06e-09	0.027936	-0.097216	5.441e-08	1.53958e-08	-2.62e-09	6.54045e-08	-2.7e-08	0.00380179	-0.0032905	-2.72e-08	-3.13e-08	0.0284524	-9.69e-09	-1.1e-09	3.41268e-08	-7.1e-08	6.21872e-08	7.49103e-08	1.09719e-07	-0.0170419	-0.0067759
	0.0514958		7.17575e-08	-0.018647	1.52318e-10	-0.0059983	8.7093e-09	3.25408e-08	0.054657	4.13061e-08	-3.74e-08	1.7331e-08	-0.0142109	0.0203318	1.8366e-08	-0.0027838	-6.04e-09	0.0109747	0.0159778	1.281e-07	7.99183e-10	-4.83e-08	-0.0249766	-0.0273005	0.094005	0.0148335	-0.0029411	5.42246e-10	0.0328161	-0.0769193	5.37596e-08	-1.38e-08	-4.95e-08	5.1935e-08	-1.17e-08	-0.0160686	-0.0001206	1.23165e-09	-3.21e-08	-0.0035609	-6.28e-09	5.5076e-09	-1.08e-08	3.16665e-09	-6.32e-08	-1.43e-08	8.47757e-08	-0.01982	0.00156982
	0.0514958		-5.45e-08	-0.0046837	-3.42e-10	-0.0020516	-2.06e-08	-1.98e-08	-0.0423401	-2.14e-08	3.78474e-08	-3.03e-09	-0.141431	-0.0060114	-5.81e-09	-0.0143281	6.22588e-08	-0.101265	-0.0471443	-2.31e-08	-6.13e-10	-2.06e-08	0.00766609	-0.0866396	-0.0764393	-0.0217656	0.00067012	4.48046e-10	-0.0397312	0.0109636	-2.44e-08	1.35518e-08	5.70458e-08	-2.79e-08	-5.87e-09	0.00449709	-0.0027532	2.01407e-08	2.918e-09	-0.0071304	1.01675e-08	-3.62e-09	3.20235e-08	2.14749e-08	7.65851e-08	1.93538e-08	-2.92e-08	0.0424675	0.00430074
	0.0514958		-3.03e-08	-0.0378067	5.19841e-10	-0.0012774	-2.6e-08	2.82087e-08	-0.0145475	-1.96e-08	7.93438e-09	6.41328e-09	-0.132132	-0.0013379	-4.03e-08	-0.0067041	9.16027e-08	-0.129638	-0.0403986	4.19007e-08	-1.67e-10	-3.69e-08	-0.0020082	-0.0079358	-0.101799	0.00063474	0.00115594	4.55513e-09	0.0356157	0.0610568	-2.91e-08	3.94865e-09	3.80101e-08	1.65087e-07	-3.9e-08	0.00433757	-0.002673	3.80983e-08	1.37717e-08	-0.0179663	5.78531e-10	-1.1e-09	-2.7e-08	7.7797e-09	-5.63e-10	-3.36e-08	-1.02e-07	0.0263535	0.00373817
	0.0514958		2.1332e-08	-0.0256732	-4.7e-10	-0.0040068	-3.46e-08	-1.25e-08	-0.0624938	-7.44e-09	-1.11e-08	-1.3e-08	-0.0098242	0.00162554	2.93439e-08	0.0205393	-8.63e-08	-0.0081679	-0.016329	7.35597e-08	1.21249e-10	-8.95e-08	0.00386292	-0.0150011	-0.113145	0.0274628	-0.0001842	-1.28e-08	-0.0198956	-0.1285	-2.71e-08	1.67505e-08	1.45942e-08	-1.29e-07	-3.63e-08	0.00248542	-0.0016216	-4.27e-08	-6.03e-09	-0.0614503	-1.13e-08	1.41053e-09	3.57218e-08	-5.04e-08	3.46008e-08	8.03875e-08	2.46623e-08	-0.0175397	-0.0086679
	0.0514958		1.69298e-08	0.082682	-4.96e-10	-0.0012034	-2.07e-08	-2.23e-08	-0.0241939	-3.43e-08	4.07036e-08	3.87521e-09	-0.051485	-0.0269511	-2.33e-08	-0.0063988	6.62502e-08	-0.0683111	-0.0301454	8.06544e-08	-3.06e-10	5.0587e-09	-0.0139882	0.00359204	-0.0749335	-0.0003973	0.00626468	-2.51e-09	-0.0187389	0.078307	9.72695e-09	1.28028e-08	9.98233e-08	-3.09e-08	3.70878e-09	0.00510047	-0.0019849	1.89143e-08	1.72993e-08	0.0296628	5.52691e-09	-2.96e-09	1.8506e-08	1.06059e-08	2.5351e-08	-1.45e-08	-3.84e-08	0.0317925	0.00259679
	0.0514958		-4.3e-08	0.0717866	-2.28e-10	0.0154774	5.89029e-08	3.90216e-08	0.0220589	1.22114e-09	1.83918e-08	5.89004e-09	-0.0814761	-0.0270945	1.51594e-08	0.013413	3.45789e-08	0.0150761	-0.0166168	-4.98e-08	8.12293e-10	1.16916e-07	-0.0363123	0.00536436	-0.0137045	0.00186117	0.0021884	3.27798e-09	0.00848315	-0.0464232	-1.86e-08	-2.66e-09	6.13683e-08	1.51501e-07	5.008e-08	0.0129349	0.00190213	4.76884e-08	3.28281e-08	0.0318566	-3.17e-09	-2.06e-09	-9.86e-09	-7.56e-08	1.99243e-08	-2.01e-08	-2.58e-08	0.0250922	-0.0153645
	0.0514958		-1.7e-08	0.0426235	-9.95e-11	-0.0066321	-4.47e-09	-1.79e-08	-0.0337591	-8.99e-09	2.01703e-08	8.45108e-10	-0.0130111	-0.0025088	-1.14e-08	-0.0016252	-1.35e-08	-0.0259211	0.0108494	5.45256e-08	-5.15e-10	5.14265e-09	-0.0269093	-0.0023313	-0.0266132	0.00527745	0.00033469	-4.23e-09	-0.0270167	0.0580908	4.40702e-08	4.48182e-09	2.70216e-08	-5.57e-08	-1.02e-08	0.00559552	-0.0009572	7.67337e-09	-8.85e-09	-0.0141467	-2.62e-09	-1.29e-09	2.87901e-08	1.01952e-08	3.61384e-08	3.55054e-08	4.38616e-08	0.025226	0.00214906
	0.0514958		3.89725e-08	-0.117675	5.02934e-10	-0.0015451	3.7299e-08	7.20835e-09	0.11515	2.57228e-08	-1.37e-08	4.04774e-09	0.106725	0.0184565	-1.53e-08	-0.0444545	5.19506e-08	-0.0738482	-0.0316454	6.20533e-08	5.38457e-10	-3.03e-08	0.00611126	-0.0357201	0.00597102	-0.0212804	-0.0017503	7.40558e-09	-0.0377251	-0.0995414	4.12592e-09	-1.99e-08	2.91314e-08	1.29429e-07	4.13309e-08	0.00352531	0.00171171	5.1177e-08	1.67303e-08	0.0224619	4.37757e-09	3.20389e-09	-7.36e-08	-8.28e-09	-8.34e-08	-1.06e-07	2.04154e-09	0.0153781	0.0145351
	0.0514958		3.76229e-08	-0.106125	5.73112e-10	-0.0033898	-1.66e-08	2.30459e-08	0.0768203	-1.48e-09	-3.23e-08	1.22313e-09	0.14354	-0.0021373	5.56e-08	0.0267028	-8.3e-08	0.121605	0.0591204	5.66902e-08	1.7749e-10	-6.21e-08	0.0397742	-0.0250857	0.0452506	0.0230398	-0.0064807	-8.07e-09	-0.0827606	-0.0083104	-9.07e-09	-7.75e-09	-6.03e-08	8.77873e-08	-3.98e-08	-0.0030867	-0.0004728	-2.67e-08	-2.19e-08	-0.0333919	-7.16e-10	4.96308e-09	3.25014e-08	-4.25e-08	-1.52e-08	3.28283e-08	6.63003e-08	0.013843	-0.0342845
	0.0514958		-7.46e-09	-0.0070839	7.33902e-11	0.00518128	-1.49e-08	3.76673e-10	0.0274566	-1.96e-09	2.35413e-09	1.08072e-08	0.0259119	-0.0008291	-4.03e-08	-0.0018761	3.6614e-08	0.0149822	0.00877831	-6.99e-08	-2.35e-10	-1.5e-08	-0.0094067	0.0212698	0.0283745	-0.0243297	0.00104659	6.00609e-09	0.0230985	0.00090175	-3.22e-08	-6.62e-10	2.47126e-08	9.59982e-08	-1.4e-08	0.00252233	-0.0015796	3.00971e-08	2.76555e-08	0.0390796	1.04585e-08	-1.51e-09	-2.02e-08	1.13153e-09	-4.02e-08	2.67728e-08	2.58043e-08	-0.0125696	0.011686
	0.0514958		7.08725e-09	-0.054564	-1.93e-11	-0.010014	-2.95e-08	-1.7e-08	-0.0280056	-2.67e-08	-5.13e-08	-2.33e-08	0.0625129	0.011865	5.43816e-08	0.0246806	-1.14e-07	0.025019	0.0120735	1.25679e-07	-5.91e-10	-1.11e-07	0.0433386	0.0209885	-0.0201422	0.0388107	-0.0045798	-5.84e-09	0.00534341	0.056557	2.68514e-08	1.25517e-08	-2.99e-08	-3.29e-08	-2.72e-08	-0.0102104	0.00088972	-3.12e-08	-3.19e-08	-0.0333103	-2.03e-08	4.2789e-09	2.22562e-08	3.87461e-09	5.84996e-08	8.05741e-08	5.85184e-08	0.020379	-0.0119524
	0.0514958		2.82265e-08	-0.0128756	1.10158e-10	0.0109472	-1.05e-08	-1.35e-09	0.0555225	1.7444e-08	-2.79e-08	2.0846e-09	-0.0471604	0.00282757	9.34811e-09	0.0315185	5.1791e-08	0.0957416	0.0204991	-4.77e-08	8.67197e-10	-5.07e-08	0.0230569	0.0291654	0.082705	-0.0068684	-0.0023781	-2.76e-10	0.00987072	0.00602113	-2.21e-08	-2.78e-09	5.75221e-08	1.90243e-08	2.70373e-09	-0.0025032	0.00111223	-1.72e-08	3.46995e-08	-0.0745649	-9.63e-10	2.38433e-10	-3.51e-09	-2.5e-09	-5.51e-08	3.90017e-08	1.42443e-08	0.0236403	-0.0197146
	0.0514958		-2.04e-08	0.0210201	2.49528e-10	0.00206611	-3.27e-08	4.75377e-08	0.0458832	1.75451e-08	-5.87e-08	2.45749e-09	0.0169885	-0.0025635	-8.88e-09	-0.0018525	1.32543e-08	0.0118586	0.01808	-2.6e-09	1.70248e-09	8.58371e-09	-0.0418519	0.0843134	0.0976475	-0.008111	-0.000481	1.03879e-08	0.0630403	-0.0785865	-7.53e-10	-8.17e-09	-4.4e-08	2.448e-07	-2.47e-08	-0.0075418	-0.0005688	-3.33e-08	6.0569e-09	0.0572083	9.37209e-09	2.70285e-09	-1.41e-08	-2.14e-08	-8.94e-08	3.75387e-09	3.51647e-08	0.023374	0.00317437
	0.0514958		3.6577e-08	-0.0091286	6.28146e-11	0.00246936	6.22336e-08	1.78506e-08	0.092083	4.56281e-08	2.32842e-08	7.2958e-10	-0.0259363	-0.0357915	-9.59e-08	-0.0281314	4.51176e-08	0.0365548	-0.0596131	-4.1e-08	1.90624e-09	7.30212e-08	-0.129495	-0.0324859	0.0195148	-0.0578787	0.00279358	5.24641e-09	0.0131318	-0.197366	2.05973e-08	-1.8e-08	4.27072e-08	1.37355e-07	2.40195e-08	0.00453738	0.00136875	3.69372e-08	3.73684e-08	-0.0214068	1.33259e-08	-7.51e-10	-5.33e-08	-5.98e-08	-1.83e-08	-9.42e-08	1.07058e-08	0.0126533	0.00636357
	0.0514958		-5.45e-08	-0.001652	4.07384e-10	-0.0017109	-4.62e-08	3.9286e-09	-0.0772005	-1.53e-08	1.36134e-08	8.38628e-09	-0.126739	0.00010411	-1.37e-09	0.0068909	6.19498e-08	-0.0399711	-0.0349522	1.52654e-08	-7.21e-10	-4.89e-08	0.0110269	-0.0324373	-0.114558	0.00434769	0.00037143	-6.51e-10	0.0344424	0.00212219	-4.48e-08	1.4006e-08	6.49146e-08	8.671e-08	-4.74e-08	0.00188231	-0.0026662	1.56383e-08	4.39095e-09	-0.0227328	1.07629e-09	-4.11e-09	1.60771e-08	1.70251e-08	4.6323e-08	5.73538e-08	-2.08e-08	-0.0523081	-0.0007932
	0.0514958		-8.53e-08	-0.0410196	1.11543e-10	0.0109798	-3.46e-08	-5.29e-09	-0.0642111	-2.44e-08	7.79774e-09	2.79218e-09	-0.0881751	-0.0504356	2.91448e-08	0.0148111	-8.91e-08	0.0337403	0.00117114	-1.07e-07	2.48963e-10	-5.98e-08	0.0452114	0.0244274	-0.0849564	0.0271784	0.00148812	-7.52e-09	-0.061945	0.0485104	-1.76e-08	3.82829e-08	3.36653e-08	8.89212e-08	-4.39e-08	0.00853304	-0.0002379	-3.92e-08	1.38064e-09	-0.038013	6.1026e-09	-2.69e-09	2.91762e-08	-3.09e-08	9.95422e-08	6.59815e-08	3.56417e-08	-0.0441409	-0.0131561
	0.0514958		3.80533e-08	-0.115625	6.3532e-12	0.0143677	-1.82e-08	2.33052e-08	0.0544683	4.58515e-10	4.39267e-08	1.42625e-09	0.195282	-0.047906	-7.35e-08	-0.0230344	-5.86e-08	0.00994646	-0.012447	-1.99e-07	9.62961e-10	2.63408e-08	0.0256065	-0.0047357	-0.0562835	-0.0677772	0.00254955	7.06755e-09	-0.0415781	-0.12615	-1.51e-08	-1.23e-08	-2.77e-08	1.10941e-07	2.32769e-08	0.0192508	0.00144076	6.74654e-08	4.25084e-08	-0.0146721	2.62562e-08	1.62888e-09	-3.52e-08	-4.4e-08	6.7864e-08	-6.87e-08	-1.38e-08	0.0143326	0.0101857
	0.0514958		-5.33e-08	-0.0059301	-5.2e-10	-0.000687	-2.38e-09	-3.17e-08	-0.0386947	-1.39e-08	3.63983e-09	8.98501e-09	-0.103602	-0.0077093	-3.12e-09	0.00666888	1.03638e-08	-0.032731	-0.0382977	1.42869e-08	-5.84e-10	-1.05e-08	-0.0042042	-0.0123973	-0.116421	-0.0176496	-0.0001993	-6.64e-09	-0.0298479	0.0024585	4.35153e-08	2.94326e-09	7.65551e-08	-9.68e-08	-1.42e-08	0.00358255	0.00058711	4.18465e-09	1.02872e-08	-0.0515843	-2.29e-09	-8.66e-10	3.35222e-08	2.38084e-08	7.94709e-09	1.84072e-09	-7.98e-09	-0.0518695	0.00212033
	0.0514958		-3.19e-08	-0.0149514	6.61059e-10	0.00137614	-2.83e-08	1.74896e-08	0.0334577	7.16872e-09	1.31032e-08	6.43705e-09	0.0202704	0.0165168	-4.65e-08	-0.0171612	-6.29e-09	-0.0584834	-0.0419273	-1.25e-07	-1.39e-10	4.36106e-09	-0.0064245	-0.0837855	-0.0143831	-0.0215048	0.00691051	8.08665e-09	0.0227049	-0.0841714	-2.42e-08	9.54495e-09	-2.33e-09	7.24556e-08	-3.67e-08	0.00544921	-0.0023403	5.07887e-08	2.23443e-08	0.0340538	1.44941e-08	1.29508e-10	-2.25e-08	6.608e-09	-4.53e-08	-9.26e-08	-5.06e-08	-0.0363468	0.00639866
	0.0514958		-5.08e-08	-0.0399939	1.13161e-10	-0.0128901	-4.29e-08	1.01008e-09	-0.0505912	-4.03e-08	-8.47e-09	2.298e-09	-0.126381	-0.0507367	4.13504e-08	-0.0058471	-1.15e-07	-0.115213	-0.0223419	1.30511e-07	-2.74e-10	-9.03e-08	0.0398753	-0.0578324	-0.0855766	-0.0013657	-0.0051763	-7.38e-09	-0.133903	0.0497141	2.1847e-08	2.10102e-08	-2.05e-08	-1.22e-08	-3.18e-08	-0.0083398	-0.001193	-2.85e-08	-6.04e-08	-0.0365576	-1.27e-08	1.35601e-09	2.83159e-08	-8.36e-09	7.54054e-08	3.63902e-08	1.7301e-08	0.0164339	-0.0235244
	0.0514958		-9.03e-09	0.0912558	3.98266e-10	0.00473196	-2.18e-08	4.3569e-08	0.0144569	-2.53e-08	2.56597e-08	2.103e-09	0.00510139	0.00285468	-9.52e-09	0.0074311	3.0281e-08	-0.0249616	-0.0134341	-3.17e-08	2.9212e-10	2.17982e-08	-0.0144125	-0.0272075	-0.144709	0.0102513	0.00716935	1.03994e-08	0.0414089	0.0360959	-1.63e-08	1.21526e-08	-4.46e-08	1.15472e-07	8.56187e-09	0.0102729	-0.0018389	7.04961e-08	1.01681e-08	0.0446724	4.50722e-09	-2.8e-09	-4.11e-08	1.94013e-09	-1.12e-08	-6.99e-08	-5.51e-08	0.0159638	0.0222254
	0.0514958		-5.72e-08	-0.0150003	-3.65e-10	-0.0034137	3.84161e-08	-1.26e-08	0.0104505	4.74511e-13	-1.87e-08	7.76965e-09	-0.0772485	-0.034676	4.41022e-08	0.0155735	-6.26e-08	0.0413163	0.0305038	-3.67e-08	7.2489e-10	5.42111e-08	-0.0170632	0.0277919	0.0110147	0.0128998	-0.0041466	1.20047e-10	-0.0448968	-0.0699683	-5.07e-08	-3.83e-09	-4.55e-08	-1.02e-08	6.49444e-08	-0.001462	0.00345232	-2.67e-08	1.11577e-09	-0.0005057	-9.24e-09	-8.77e-10	1.97429e-08	-6.92e-08	-2.99e-08	-1.37e-08	1.33924e-08	0.0252022	0.0104628
	0.0514958		-3e-08	0.00665537	7.42544e-10	-0.0065943	1.21777e-08	1.95001e-08	-0.0259138	-2.36e-08	2.37164e-08	7.60889e-09	0.0327436	-0.0024789	2.87735e-08	0.00436123	2.28228e-08	-0.0195423	-0.0127411	8.14591e-08	2.38609e-10	1.14315e-08	-0.0142489	0.0372752	-0.0532488	0.00786909	-0.0005654	5.65972e-09	0.0889194	0.0791791	2.54431e-08	8.07819e-09	-3.76e-09	1.48346e-07	1.56903e-08	0.00956976	0.00220722	5.25487e-08	-4.76e-09	0.0812383	-8.91e-09	-7.61e-10	-1.4e-08	2.69648e-08	9.28791e-09	4.61166e-09	-3.54e-08	0.0638278	0.00307986
	0.0514958		-4.74e-08	0.0210049	4.12495e-10	-0.0065571	-3.36e-08	2.75568e-08	-0.05183	-3.15e-08	2.2874e-08	7.74433e-09	-0.0652227	-0.0095087	-2.58e-09	0.00407104	2.63483e-08	-0.0163945	0.00404685	5.6585e-08	5.76619e-10	-4.59e-08	0.0189056	0.0514643	-0.0503559	0.0107784	0.0019544	-3.73e-09	0.0806347	0.111171	2.38827e-08	1.59991e-08	7.03274e-08	1.80684e-07	-4.35e-08	0.0040997	-0.0016349	-1e-08	1.52152e-09	-0.0131799	-4.22e-09	-3.43e-09	6.21136e-08	-1.97e-08	8.54019e-08	7.44662e-08	3.28472e-08	-0.0450006	-0.0090015
	0.0514958		-6.86e-08	0.0363236	3.02538e-10	-0.0035297	-3.13e-08	-1.82e-08	-0.078055	-3.95e-08	-2.85e-08	-7.98e-09	-0.0726293	-0.0234425	6.79338e-08	0.0175775	-5.43e-08	0.0667562	0.0369048	1.53065e-08	-1.41e-09	-3.08e-08	0.0390334	0.00626576	0.00818052	0.0339581	-0.0043549	-4.93e-09	-0.0448293	0.0561431	-2.03e-08	6.95261e-09	-2.46e-08	-4.21e-08	-8.33e-09	-0.0029917	-0.002885	-3.19e-08	-3.02e-08	-0.0562196	-1.57e-08	1.06618e-09	3.17973e-08	-5.82e-09	-1.82e-08	2.45064e-08	4.2109e-08	0.0212542	-0.0047875
	0.0514958		-2.78e-08	-0.0144054	-2.26e-10	0.00956101	-5.96e-09	1.43123e-09	0.0226985	5.93283e-11	1.63298e-08	-1.15e-08	0.18731	-0.0077787	-6.58e-09	0.00249534	-3.4e-08	0.0682772	0.0547013	-7.34e-08	-1.88e-10	-3.17e-08	0.00666192	0.0296913	0.0179478	0.0306521	0.00457538	-1.12e-08	-0.0127222	0.0750112	4.42435e-08	-4.64e-09	-9.81e-09	-2.85e-08	-1.57e-08	0.00723923	0.00212225	-5.36e-09	-1.04e-08	-0.057079	7.4183e-09	-2.7e-09	3.82768e-08	-1.71e-08	6.38301e-08	1.93716e-08	-8.72e-10	0.0490395	-0.003531
	0.0514958		-2.96e-08	-0.0125213	-3.39e-10	-0.0001411	-5.03e-09	-7.64e-09	-0.0505441	-2.34e-08	5.75377e-09	1.09882e-08	-0.0158027	-0.0011327	-1.84e-08	-0.0052125	7.88556e-08	-0.03439	-0.0235904	-3.13e-08	-3.32e-10	4.42143e-09	0.0349923	0.0201132	-0.0042226	-0.0219842	0.0026068	2.76732e-09	0.021437	0.0400358	-3.26e-08	1.20808e-08	3.92258e-08	-4.43e-08	-1.88e-08	0.00190626	-0.0005436	7.78643e-09	2.47617e-08	0.0435415	2.39508e-09	-3.36e-09	-1.4e-09	2.84769e-08	-8.21e-10	1.69501e-08	-3.38e-09	-0.0200098	0.00722102
	0.0514958		-5.77e-08	0.074505	-8.61e-11	-0.0021525	-9.17e-09	-1.96e-09	0.0223592	1.78409e-08	9.65855e-09	3.83795e-09	0.017329	-0.0304528	-3.44e-08	-0.0213357	-4.26e-08	-0.0852249	-0.0135483	-1.94e-08	1.25251e-10	-1.47e-08	-0.0284692	-0.0711225	0.0168573	-0.0260211	0.00470667	3.2184e-09	-0.0467596	-0.0152855	-2.97e-08	4.9651e-09	-2.46e-08	-9.89e-09	-1.91e-08	0.00051103	-0.0010486	1.18168e-08	-1.45e-08	0.0113111	6.88604e-09	9.13413e-10	-6.75e-09	-2.17e-08	2.72029e-08	-4.07e-08	2.94922e-09	0.0452046	-0.0074885
	0.0514958		-1.01e-08	0.0585021	-5.23e-10	0.0112666	-3.09e-08	-2.25e-08	0.0686419	3.26012e-08	-3.85e-08	-3.02e-09	0.148193	-0.0109647	-8.12e-08	-0.020686	8.26073e-08	-0.0007746	-0.0011654	-1.48e-07	1.35756e-09	4.53151e-08	0.0167806	-0.0090286	0.128333	-0.0652917	0.00852211	8.1599e-09	-0.0484724	0.0190366	-1.69e-08	-1.31e-08	1.81137e-09	-4e-08	-1.03e-09	-0.007143	0.00040611	-1.81e-08	3.89513e-08	0.0607277	3.68099e-08	3.59433e-10	-4.29e-08	-1.05e-08	-1.23e-07	-8.6e-08	-2.05e-08	0.0166878	0.0106621
	0.0514958		-3.6e-08	-0.0021529	4.72339e-10	0.00387317	-2.29e-08	3.55495e-08	-0.0446123	-2.63e-08	2.72474e-08	7.46395e-09	-0.0272803	-0.0072728	-3.17e-08	-0.0108747	7.2009e-08	-0.04087	-0.0425647	-7.07e-08	6.18096e-11	3.43824e-08	0.017031	0.0266348	-0.0599101	-0.0091237	0.00486007	3.89917e-09	0.031594	0.0495594	4.24919e-08	1.22899e-08	3.35546e-08	9.18704e-08	1.82386e-08	0.00697224	-0.0011678	4.46798e-08	-4.49e-10	0.0545288	1.05603e-08	-2.65e-09	-1.24e-08	2.5089e-08	9.00248e-09	-3.36e-08	-1e-07	0.028886	0.00724022
	0.0514958		-1.01e-07	-0.15819	3.95213e-10	0.00033902	2.93633e-08	-9.45e-09	-0.0577352	1.91449e-08	-8.17e-09	-2.1e-08	-0.0508284	-0.0384616	-2.3e-08	-0.0102993	-3.07e-08	-0.0508746	-0.0218097	-1.39e-07	-3.27e-10	-1.71e-07	0.0271158	-0.0137469	-0.0666523	-0.0586748	-0.0057626	-6.01e-09	-0.0873826	-0.151449	-7.89e-09	-9.79e-09	-3.73e-08	1.35806e-08	4.13556e-08	-0.0056307	0.00103467	-2.05e-08	1.148e-08	-0.0126481	8.98706e-09	2.39699e-09	-8.66e-09	-3.32e-08	-6.68e-08	-1.17e-08	-4.32e-08	0.00486237	-0.0015765
	0.0514958		-6.33e-08	-0.0618064	-1.08e-11	-0.001306	-2.93e-08	-2.84e-09	-0.0351706	-6.34e-09	-4.88e-08	1.00879e-08	-0.0248784	-0.0149238	6.73566e-10	-0.0048516	-6.67e-08	-0.0401714	-0.0148676	-7.71e-10	4.79348e-10	-1.75e-08	-0.0003472	-0.0013212	-0.0669792	0.00856487	-0.0004497	-1.68e-09	-0.017924	-0.0411053	3.42829e-08	7.07784e-09	-1.69e-09	-2.53e-08	-3.69e-08	-0.0048561	-0.0023567	-2.06e-08	-1.8e-08	-0.0073334	6.53426e-09	2.06996e-10	3.51978e-08	-3.82e-09	-2.31e-08	3.51635e-08	3.65264e-08	-0.0476101	-0.0085404
	0.0514958		-2.84e-08	-0.0704166	-2.18e-10	-0.0040943	1.8843e-08	-3.01e-08	-0.0218761	-6.77e-09	2.4619e-08	-3.73e-08	0.0167272	-0.0361399	-1.62e-08	-0.0127411	-1.07e-07	-0.0319512	-0.0172485	6.29226e-08	1.12312e-10	-2.86e-08	-0.0037422	-0.0629898	-0.054585	-0.0322377	0.00020816	-8.75e-09	-0.113772	-0.03938	2.20624e-08	8.04391e-09	1.76689e-08	-1.19e-07	1.92853e-08	0.0122139	0.0017928	3.68665e-08	-1.45e-08	-0.0247034	-1.11e-09	2.99862e-09	5.55659e-08	-2.53e-09	-1.28e-08	1.49772e-08	-2.64e-08	0.0280113	-0.0014668
	0.0514958		-5.7e-08	-0.030704	-7.74e-10	-0.0074002	3.05868e-08	-3.73e-08	0.0173926	-3.59e-10	-8.43e-09	-1.83e-09	0.0722391	-0.0723516	-3.12e-08	-0.0453818	-9.65e-08	-0.203794	-0.0726673	1.03843e-07	1.08567e-09	-3.49e-08	-0.0271038	-0.0241253	-0.0678741	-0.0401449	-0.0004094	-6.1e-09	-0.130639	0.0250783	7.97718e-08	6.31865e-09	-4.9e-08	-1.66e-07	3.25101e-08	-0.0077871	0.00106671	-3.26e-08	-3.5e-08	-0.0233317	8.16121e-09	1.77048e-09	2.04979e-08	-1.35e-07	-6.8e-08	-7.08e-08	7.16296e-09	0.00560944	-0.0179234
	0.0514958		-5.18e-08	0.0295657	-7.25e-10	0.00380546	-2.02e-08	-2.92e-08	-0.0011912	-2.09e-08	-1.55e-08	3.0774e-09	0.0313241	-0.040836	-1.91e-08	0.00283397	-4.01e-09	-0.0527234	-0.0198029	-5.25e-08	4.61786e-10	-5.23e-08	0.015532	0.00930623	-0.0369358	0.00222042	0.006605	-1.92e-09	-0.067084	0.0832082	-7.6e-09	1.6626e-08	2.9707e-08	-1.06e-07	-5.29e-08	-0.0042821	-0.0003808	-5.82e-08	-2.25e-09	-0.0246164	1.39407e-08	-1.58e-09	4.77715e-08	-2.82e-08	2.8952e-08	-3.55e-08	1.42307e-08	-0.0191458	-0.0134029
	0.0514958		4.1192e-08	-0.0265966	2.72099e-10	-0.0096948	4.61836e-08	1.68222e-08	-0.0053603	-1.24e-08	-9.36e-09	2.39686e-09	-0.0608777	0.0166989	3.82863e-08	0.0348625	5.67748e-08	0.101136	0.0338113	1.34735e-07	-3.19e-10	-2.45e-08	-0.0274214	0.0613792	0.0211979	0.0674698	0.00128661	5.87199e-11	0.051392	0.0352936	5.71733e-08	1.1094e-08	8.8605e-09	1.48445e-07	5.64789e-08	-0.0024695	0.00266837	-8.94e-09	-2.69e-08	-0.0303346	-1.52e-08	-3.48e-09	2.46374e-08	3.06896e-08	-4.03e-11	2.4353e-08	2.30786e-09	0.0166722	-0.0003373
	0.0514958		-3.96e-08	0.0133485	-1.53e-10	-0.0030191	-1.05e-08	-1.18e-08	-0.0086782	-2.26e-08	-3.74e-08	-1.53e-09	0.0900362	-0.0141319	3.33228e-08	0.021331	-1.23e-07	0.0564277	0.0231868	5.40041e-08	-4e-10	-2.83e-08	0.00592774	0.0658325	-0.0092293	0.0438298	0.00322183	-2.59e-09	-0.026414	0.0793062	2.11018e-08	1.48748e-08	1.2567e-08	-8.48e-08	-1.68e-08	0.00084521	-0.000644	-6.15e-08	-6.52e-10	-0.0139855	-1.16e-08	1.99278e-09	5.11708e-08	-2.69e-08	4.59966e-08	1.19335e-08	6.16051e-09	-0.0066169	0.00560247
	0.0514958		6.07927e-08	0.00632683	7.5718e-10	-0.0070411	-5.21e-08	3.70047e-08	0.0443224	-1.33e-08	9.77255e-09	3.81252e-09	-0.0577555	0.0217731	-1.48e-09	0.0129327	-3.17e-08	-0.0033337	-0.0225956	6.07205e-08	-3.04e-10	-3.71e-08	0.0112435	-0.0651797	-0.0834589	0.00788088	-0.0006092	8.79237e-09	0.0586838	0.062733	-3.47e-08	8.09874e-09	6.18564e-08	1.2777e-07	-8.41e-08	0.00783353	-0.0031221	3.71659e-08	3.57249e-09	-0.0269578	-2.46e-09	1.35474e-09	-3.23e-08	3.01769e-08	3.37241e-08	7.54833e-09	7.46758e-08	-0.0905769	-0.0064479
	0.0514958		-5.62e-08	0.111447	-7.19e-10	0.0162228	3.24665e-08	-3.44e-08	0.0500278	4.75716e-10	2.47638e-08	-3.81e-09	0.0142248	-0.03835	-4.03e-08	-0.0048308	6.15179e-08	-0.0428876	-0.0425837	-2.03e-07	4.07097e-10	9.48855e-08	-0.059273	-0.0019912	-0.0106425	-0.0252532	0.00590045	4.94259e-09	-0.0795004	0.0196121	-2.09e-08	-1.51e-09	6.64524e-09	-1.48e-07	7.20704e-08	0.0122966	0.00177154	4.70296e-08	6.59127e-08	0.0453503	2.03246e-08	-1.27e-09	-1.21e-08	-3.05e-09	1.60965e-08	-6.26e-08	-2.6e-08	0.0220466	0.0111617
	0.0514958		-2.04e-08	-0.0200738	-1.95e-10	0.00126961	-1.46e-08	-1.01e-08	-0.0454289	-5.63e-09	1.96568e-08	-2.25e-08	-0.0928457	0.0305115	-4.82e-08	-0.015786	1.77386e-08	-0.0987856	-0.0528879	-4.3e-08	-5.33e-10	-3.54e-08	-0.0028592	-0.0314213	-0.115663	-0.0136559	0.00191972	2.53764e-09	0.0154337	-0.0269485	-3.06e-08	9.92512e-09	4.36979e-08	-1.43e-07	-2.01e-08	0.00056714	-0.0022932	2.95554e-08	6.45602e-09	0.00779354	7.06623e-09	-8.82e-10	-8.55e-09	7.56723e-08	1.48393e-08	2.96017e-08	-5.33e-08	-0.0359324	0.00877025
	0.0514958		3.59066e-08	-0.0169433	-4.04e-10	-0.0089803	4.34603e-08	-1.53e-08	-0.0040322	-9.61e-09	-2.86e-08	-2.04e-08	-0.0986138	0.00382658	1.77705e-08	0.0160228	-7.33e-08	0.022764	-0.0208413	1.55534e-07	2.0078e-11	-2.73e-08	0.0127881	-0.0018375	0.00212082	0.0234373	-0.0015597	-3.53e-09	-0.0094814	0.00319841	3.2207e-08	7.12352e-09	3.17523e-08	-4.13e-08	-2.83e-08	-0.008067	0.00100696	-3.37e-08	-4.35e-09	-0.0565435	-9.49e-09	1.54105e-09	-5.02e-09	1.3877e-08	7.62505e-08	-1.06e-08	1.97554e-08	0.0296093	0.00318251
	0.0514958		1.28502e-08	0.00176408	6.03857e-10	-0.0031305	-4.1e-08	3.30006e-08	-0.0230507	1.19379e-08	1.78599e-08	9.02047e-09	0.0041223	0.00861135	-3.16e-08	-0.0163564	-7.85e-09	-0.0704836	-0.0229228	-2.65e-08	3.53022e-10	-3.04e-08	0.0189215	-0.0162069	0.0298988	-0.0104851	0.0038507	5.24984e-09	0.0983104	-0.0093932	-4.24e-08	-1.23e-09	4.35578e-08	2.62398e-07	-4.43e-08	-0.001046	-0.0023901	1.65875e-08	-2.09e-10	0.0455627	1.18032e-09	-2.24e-09	-2.39e-08	7.70775e-09	6.4633e-08	4.13396e-08	-1.69e-08	-0.0558654	-0.0011143
	0.0514958		2.56305e-08	0.120499	-3.32e-10	-0.0085991	-4.91e-08	-8.17e-09	-0.0885961	-2.51e-08	-1.39e-08	-4.44e-09	0.0116308	-0.0021555	3.6053e-08	0.028307	-8.16e-08	0.0702513	0.0201414	1.98192e-07	1.25084e-10	-6.51e-08	0.0296875	0.0450163	-0.0023363	0.0348777	0.00451719	-3.05e-09	0.0188718	0.0553721	3.66959e-08	1.32929e-08	4.61159e-08	-2.75e-08	-6.95e-08	-0.0107117	-0.0021757	-4.81e-08	-3.7e-08	-0.0403387	-1.15e-08	2.42638e-09	3.15326e-08	5.89084e-08	-1.23e-08	9.25354e-08	8.63402e-08	-0.0432327	-0.0034351
	0.0514958		-9.08e-09	0.0114626	-4.38e-10	0.00120833	-4.62e-08	-3.69e-08	0.0311659	-2.58e-09	5.45906e-09	-3.86e-09	0.0527809	-0.0066903	-5.41e-08	-0.0454945	3.78742e-08	-0.101877	-0.0501021	-4.21e-08	-1.03e-09	-3.07e-09	-0.0201911	-0.054098	-0.0191014	-0.0466437	0.00185086	5.84064e-10	-0.0588074	0.0147933	-2.76e-08	8.65538e-09	7.35892e-09	-1.11e-07	-5.24e-08	0.00340461	-0.0028692	1.69574e-08	2.82906e-08	-0.0090473	8.47676e-09	3.40023e-10	-4.82e-09	-2.6e-09	-2.59e-08	-1.76e-08	8.2057e-09	-0.055463	-3.88e-05
	0.0514958		3.86719e-08	0.015112	-3.86e-11	-0.0008069	-2.43e-08	-8.03e-09	-0.0341974	-5.36e-09	4.85307e-08	-3.84e-09	-0.206403	-0.0263303	-5.63e-09	-0.0412842	4.46682e-08	-0.136782	-0.0699936	-3.59e-08	2.32545e-11	-1.8e-08	-0.0103477	-0.0390183	-0.0883944	-0.0403709	-0.0016661	-2.97e-09	-0.0389505	-0.0127334	-4.35e-08	6.32956e-09	-1.01e-08	-4.07e-08	-2.89e-08	0.00768889	0.00089603	3.81987e-08	-1.11e-08	-0.0410688	1.52065e-08	-2.51e-09	-1.52e-08	-1.55e-08	9.96515e-09	-1.83e-08	-1.32e-07	-0.0225689	0.00213497
	0.0514958		2.9445e-08	-0.107274	5.53877e-10	-0.0013839	2.30003e-09	2.15946e-08	0.0141621	1.68258e-08	3.9116e-08	1.04823e-08	0.136069	0.00531655	-2.04e-08	0.00034626	-9.12e-08	-0.0122604	-0.006943	-3.31e-08	-8.96e-11	-2.12e-08	0.0221565	-0.0168157	-0.0452512	0.00785248	0.00155708	-9.04e-10	-0.0343315	-0.27133	-1.96e-08	3.83091e-10	-5.67e-08	4.49476e-08	-1.71e-08	0.00312023	-0.0019092	2.57608e-08	8.28709e-09	-0.0413441	4.94209e-09	1.72286e-09	2.44655e-08	-7.43e-08	3.6661e-08	-2.89e-08	5.38178e-08	0.0361616	-0.012457
	0.0514958		-2.69e-08	0.0351195	8.94875e-11	-0.0034235	-4.32e-08	8.44575e-09	-0.0365196	-2.96e-08	3.23627e-08	1.31022e-08	-0.0204572	0.00869276	1.28466e-08	0.00735746	-4.14e-08	0.0215313	0.0102941	5.62095e-08	-9.47e-11	-2.14e-08	-0.0113951	-0.0062306	-0.0645748	0.0100392	-0.0008207	-7.99e-09	0.034137	0.0739313	3.51419e-08	8.5145e-09	1.84596e-08	8.5878e-08	-2.34e-08	0.008551	-0.0016475	8.06132e-09	7.44193e-10	0.0101706	-8.27e-09	-9.59e-10	2.90265e-08	1.90835e-08	6.10248e-08	5.53804e-08	-2.7e-08	0.0215764	-0.0072796
	0.0514958		-1.54e-08	-0.0164189	2.48762e-10	0.00362614	-3.36e-10	1.74778e-08	-0.0258991	1.75843e-09	1.07853e-08	8.27159e-09	-0.0569086	0.00305595	7.16544e-09	0.00752741	6.22164e-08	0.0652226	0.0477673	-3.83e-08	6.01929e-10	-1.28e-08	0.0391099	0.0534316	0.0633454	0.0134763	0.00099991	2.38048e-09	0.0931857	0.118202	-2.76e-08	2.05915e-09	3.16162e-08	9.79497e-08	-1.74e-08	0.00689497	0.00042162	1.17024e-08	4.21208e-08	0.0382646	1.42769e-08	-3.93e-09	1.45411e-09	5.33555e-08	5.06743e-08	6.58024e-08	3.73327e-08	0.0308328	0.00922132
	0.0514958		-9.12e-08	-0.0391756	-2.7e-10	-0.0036128	-2.35e-08	-2.97e-08	-0.064055	-2.06e-08	2.00812e-08	-1.73e-09	-0.09213	-0.0369174	2.07309e-08	0.00038937	-8.64e-08	-0.0949473	-0.0534665	2.81847e-08	7.55392e-11	-4.19e-08	0.0234472	0.024524	-0.0843778	0.0385092	-0.0014283	-9.2e-09	-0.0618326	0.0450364	-2.83e-08	2.10239e-08	-4.41e-08	-1.04e-07	6.84385e-09	-0.0052288	0.00218906	-1.72e-08	-3.54e-08	-0.0553127	-7.48e-09	-4.36e-09	2.77865e-08	-1.49e-08	1.1422e-07	8.01212e-08	3.08142e-08	0.0157009	-0.0012637
	0.0514958		-2.57e-08	-0.0320666	1.22118e-10	0.00323992	-1.58e-08	4.30563e-08	0.0359401	2.54974e-09	-2.07e-08	9.37642e-09	0.0695316	0.00351154	-4.07e-08	-0.009651	4.66797e-08	0.0219151	0.0253606	-6.16e-08	3.65222e-10	7.47242e-09	0.00382824	0.00236386	0.00703184	-0.0196824	-0.0003748	1.98583e-09	0.0335253	-0.0098964	-2.96e-08	-1.69e-08	9.07697e-09	1.73788e-07	-2.46e-08	0.00462813	0.00060937	1.68644e-08	2.66578e-08	0.0372111	8.20669e-09	-5.17e-10	-3.05e-08	2.67633e-08	-3.66e-08	-2.29e-08	-2.98e-08	-0.0462397	-0.0095649
	0.0514958		2.94169e-08	0.00864355	4.58811e-10	-0.0143795	-4.54e-08	1.42549e-08	-0.132993	-4.16e-08	3.36876e-08	3.90994e-09	0.0332562	0.013141	5.56603e-08	0.00680102	-1.04e-07	-0.0603941	-0.0295304	1.73932e-07	2.0927e-10	-8.88e-08	0.0119849	-0.079117	-0.143644	0.0389341	-0.0018583	-1.06e-09	0.0362976	0.0434722	2.10813e-08	1.61125e-08	-4.04e-08	1.47656e-07	-7.77e-08	0.00251474	-0.0026592	6.04621e-09	-6.45e-08	0.0119137	-2.04e-08	-2.36e-10	3.58615e-08	7.8176e-09	5.66953e-08	7.34684e-08	5.3775e-08	-0.0676216	-0.0140881
	0.0514958		4.25987e-08	0.0367393	2.97834e-10	-0.0035927	1.72374e-08	1.81528e-08	0.0772101	1.98959e-08	1.22827e-08	-2.61e-09	-0.137366	0.0693449	1.21803e-08	0.0113647	1.50682e-07	0.0123204	-0.0101502	1.00192e-07	-2.41e-10	-6.6e-08	0.00177219	-0.0307211	0.049075	0.0192033	0.0008537	2.50788e-09	0.0809454	0.0211261	-1.97e-08	-7.49e-09	9.21242e-08	1.28737e-07	4.10565e-08	-0.0026799	0.00166246	2.261e-08	1.15681e-08	-0.0158848	-6.22e-09	-3.29e-09	-5.44e-08	4.05041e-08	-2.69e-08	1.71348e-08	3.14793e-09	0.0195028	0.00494129
	0.0514958		-8.32e-08	0.0332311	-3.58e-10	0.003939	-3.94e-08	-3.04e-08	-0.0383975	-2.2e-08	2.02209e-08	-3.56e-08	-0.10021	-0.0473924	-4.91e-08	-0.0244409	-1.09e-08	-0.158339	-0.0383306	-1.17e-07	5.7584e-10	-5.97e-08	0.00056308	-0.0037784	-0.109663	-0.0383643	0.00230452	-5.06e-09	-0.108086	0.0544557	-1.97e-08	1.06859e-08	-1.04e-08	-1.63e-07	-4.85e-08	-0.0056283	-0.001809	-7.91e-09	-2.84e-09	-0.0290164	1.04678e-08	-1.19e-09	3.12179e-08	3.98129e-08	1.0276e-08	4.59267e-08	-1.75e-08	-0.0077224	-0.0071531
	0.0514958		-3.8e-08	0.0315522	-3.46e-10	-0.0068808	-1.01e-08	-1.06e-08	-0.0378799	-1.1e-08	1.11551e-09	1.99557e-08	-0.0780561	-0.0145711	8.89747e-09	-0.002283	2.29061e-08	-0.0280887	-0.0179194	5.6496e-08	4.08877e-10	-4.69e-08	0.0098792	-0.0050666	-0.0115619	-0.0034927	-0.0006299	-1.26e-09	0.0157921	0.0690182	1.48824e-08	-2.04e-09	4.645e-08	-1.09e-08	-3.27e-09	-0.0033082	-0.0005811	-2.33e-08	-1.16e-09	-0.0343307	-1.01e-08	-9.15e-10	-5.72e-09	8.11823e-09	-3.95e-10	-4.5e-09	1.98705e-08	0.0589966	-0.0084108
	0.0514958		-3.96e-08	-0.0189488	-3.81e-10	0.00674202	-2.48e-08	-2.59e-08	-0.0223151	-1.73e-08	9.79636e-10	-6.09e-09	0.0569876	-0.0059106	-1.41e-09	-0.0013939	9.85407e-09	-0.0234852	-0.0063288	-1.24e-07	-1.12e-09	6.72603e-09	0.013161	-0.0010143	-0.0601521	0.00749267	0.00056837	-6.96e-09	-0.063599	0.0682437	1.06453e-09	2.81407e-09	-5.34e-09	-1.03e-07	-1.52e-08	0.00555828	-0.0024107	8.62954e-09	1.37639e-08	0.0103995	1.74823e-09	-1.58e-09	2.70732e-08	1.85909e-08	2.29397e-08	2.6095e-10	-3.2e-08	0.0340146	0.0072211
	0.0514958		-5.59e-08	-0.0631483	-3.19e-10	0.00476018	-3.15e-08	-1.99e-08	-0.0272159	-7.91e-09	1.80698e-08	4.5293e-09	-0.136713	-0.0167507	-6.05e-08	-0.0235526	3.91108e-08	-0.108415	-0.0482388	-4.54e-08	-6.53e-10	-1.77e-08	0.0299071	-0.0731005	-0.135354	-0.0686594	-0.0019409	2.49459e-09	-0.0466539	-0.0091869	-2.44e-08	1.04921e-08	4.58524e-08	-8.55e-08	-3.54e-08	0.0003781	-0.0029345	3.52863e-08	2.10571e-08	-0.0044933	1.72588e-08	-6.26e-11	-1.05e-08	6.52285e-09	-3.56e-08	-2.96e-08	-9.16e-08	0.0218123	0.00574376
	0.0514958		2.30891e-08	-0.0255148	-1.8e-10	0.00066561	1.50756e-08	-3.2e-08	-0.0064694	-4.04e-10	3.46501e-08	-2.8e-08	-0.100821	0.0219712	-7.74e-09	-0.0041249	2.94315e-08	-0.0121846	-0.0050095	-6.02e-08	-1.02e-09	1.05447e-08	-0.0208108	-0.0474078	-0.0370457	0.00431398	-0.0004746	-2.6e-09	-0.0529941	-0.0198341	-2.73e-08	-2.62e-09	-3.04e-08	-1.65e-07	6.49708e-08	0.00772216	0.00144813	1.82893e-08	3.43787e-09	-0.0279811	6.36808e-09	-2.58e-09	1.18272e-08	3.13682e-08	6.89714e-08	-3.54e-08	-3.37e-08	0.0304782	0.0178512
	0.0514958		1.36205e-09	0.103372	-5.21e-10	0.00944107	5.32695e-08	-4.05e-08	0.0607058	8.29229e-10	-3.87e-08	-3.05e-08	0.0095172	-0.0079183	5.9838e-10	0.0159154	8.45031e-08	0.088919	0.0387372	-6.94e-08	2.93168e-10	3.74752e-08	-0.0339124	0.0293757	0.0873585	-0.0012679	0.0019145	5.86458e-09	-0.0962042	0.0882935	-3.19e-08	-6.42e-09	-2.66e-10	-1.26e-07	6.73684e-08	-0.0038918	0.00149685	-2.26e-08	4.13173e-08	0.0230536	1.0191e-08	-9.3e-11	4.10111e-09	-2.38e-08	-5.54e-08	-4.3e-08	3.94662e-08	0.0212241	0.00926929
	0.0514958		4.23562e-08	0.106816	-2.47e-10	0.00332095	-2.94e-08	-2.76e-08	0.0669267	2.89133e-08	-4.12e-08	-3.98e-08	0.173735	0.0197989	-3.84e-08	-0.0145619	-1.22e-07	0.0961536	0.0464886	-3.34e-08	-2.45e-10	-7.66e-08	-0.0234116	-0.0179073	0.12007	0.014023	0.0083558	5.45352e-10	-0.0598793	0.0221827	1.41713e-08	6.05311e-09	-1.11e-08	-8.36e-08	-3.47e-08	-0.0088201	-0.0022059	-1.64e-08	-2.03e-08	-0.0450602	1.44602e-08	3.61629e-09	4.29649e-09	-1.18e-08	-1.02e-07	-3.93e-08	2.7006e-08	-0.0098088	0.00337226
	0.0514958		-2.3e-08	-0.0071085	-1.33e-10	0.00146543	-1.81e-08	-1.01e-08	0.0200814	-1.55e-08	-7.22e-09	-6.7e-09	-0.0846104	-0.0020161	-2.69e-08	0.0047485	1.6689e-08	-0.0025174	-0.0146431	-3.37e-08	-6.8e-10	-7.93e-08	0.0472304	-0.0030906	-0.0110182	-0.015722	0.0049537	-4.43e-09	-0.0402095	0.144077	-2.93e-08	1.3704e-08	4.10679e-08	-5.19e-10	-4.82e-08	-0.00057	-0.0004067	-2.79e-08	1.04877e-08	0.00555421	3.67153e-09	-1.89e-09	-3.41e-09	2.95553e-08	-2.5e-08	-3.91e-08	-5.26e-08	-0.0564975	0.00446746
	0.0514958		1.42668e-08	-0.0815454	4.22389e-10	-0.0058756	1.60919e-08	2.15567e-08	0.0690694	-5.01e-09	1.85597e-08	-7.26e-09	0.00131479	0.0517012	-3.4e-08	0.0138809	9.14052e-08	-0.0396009	-0.0896813	1.54403e-07	-1.39e-09	-1.15e-07	0.0312477	-0.0141505	-0.0767412	0.0144609	-8.36e-05	2.49433e-09	-0.0136872	-0.0485701	1.2811e-08	2.19003e-08	1.10277e-07	1.74599e-07	2.60964e-08	-0.0057069	0.00101782	8.83558e-09	-1.48e-08	0.00867943	-9.25e-09	-6.88e-10	-3.77e-08	2.71573e-08	-4.86e-09	-6.66e-08	-9.52e-08	0.0222786	0.00831942
	0.0514958		-1.21e-08	-0.0097545	-2.79e-10	0.0145024	-8.49e-09	-1.63e-08	0.0438338	2.27213e-08	-4.28e-08	1.47769e-08	0.177258	0.0152264	-2.8e-08	0.0248208	-6.99e-08	0.100683	0.0590139	-2.23e-07	-7.23e-11	3.87352e-08	-0.0114729	0.0914926	0.122912	0.0158589	0.00119321	6.80933e-09	-0.0018818	-0.0599003	-1.87e-08	-2.14e-08	-1.55e-08	-9.95e-08	-6.57e-09	-0.0096724	-0.0005691	-3.04e-08	1.08335e-08	0.0450949	1.63075e-08	2.10629e-09	-1.63e-08	1.85262e-08	-8.26e-08	-2.58e-08	5.058e-08	0.00212805	0.023849
	0.0514958		-3.08e-08	-0.0485009	-1.4e-10	-0.0061071	-2.57e-08	9.80173e-09	-0.138409	-2.86e-08	-1.42e-08	5.57513e-09	0.0169363	-0.0111199	6.16732e-08	0.0187923	-1.23e-07	0.048269	0.00514166	6.58219e-08	-4.13e-10	-5.7e-08	-0.0121674	0.0317667	-0.062371	0.0405056	-0.0038914	-1.01e-08	0.033534	0.0601192	1.62695e-08	2.02009e-08	6.27731e-09	-9.91e-09	-6.58e-08	0.00451218	-0.003049	-3.4e-08	-2.23e-08	-0.0254393	-1.34e-08	8.2664e-10	3.40211e-08	2.04566e-08	5.719e-08	4.68557e-08	7.87823e-08	-0.0615601	-0.0106082
	0.0514958		1.62088e-08	-0.0044529	2.37693e-10	-0.0071485	4.86008e-08	2.46846e-08	0.0151589	-1.23e-08	-2.69e-08	2.50667e-09	-0.0215082	0.0144674	5.54069e-08	0.0329925	-6.26e-09	0.0769931	0.0130674	2.39743e-07	1.26051e-09	-6.54e-08	-0.0275103	0.0719827	0.071769	0.0348705	-0.0033944	6.23538e-09	0.05412	0.0420304	4.24396e-08	9.90935e-09	-1.61e-08	1.18561e-07	1.5912e-08	-0.0095942	0.00155243	-3.82e-08	-2.91e-08	0.0565545	-1.49e-08	3.24986e-09	1.55318e-08	6.84248e-09	-4.26e-08	1.00021e-07	6.72409e-08	0.0169368	0.00487033
	0.0514958		1.91445e-08	0.0110927	-1.92e-11	-0.0081823	-1.14e-08	6.09234e-09	-0.0870327	-2.07e-08	6.64244e-09	6.07985e-09	-0.10078	0.00122548	5.41788e-08	0.0244443	-2.18e-08	0.0226593	-0.0005156	1.15442e-07	3.59455e-11	-1.6e-08	0.00173605	0.0289022	-0.0527155	0.0436446	-0.002118	-6.87e-09	0.0623531	-0.0308208	-4.58e-09	1.07465e-08	3.5507e-08	1.12419e-07	-8.96e-09	0.00501346	-0.000227	-1.85e-08	-1.29e-08	-0.001758	-2.2e-08	-1.95e-09	3.85819e-08	-7.65e-09	5.66252e-08	4.20116e-08	1.91478e-08	0.0255497	-0.0074739
	0.0514958		-4.07e-08	-0.0900076	8.52073e-11	0.00323462	4.56704e-08	-6.77e-09	-0.026044	1.19918e-09	2.31581e-08	-8.25e-10	-0.0518365	0.014678	3.36502e-08	0.017862	2.90152e-08	-0.0238552	-0.0014192	-1.26e-07	-1.14e-09	-4.99e-08	0.0307718	-0.0032315	-0.0474097	0.0311976	-0.0023601	-8.57e-09	-0.0035651	-0.189532	-2.43e-08	1.21112e-08	1.60073e-08	3.39178e-08	6.6416e-08	0.0114667	0.00196126	-1.32e-09	-1.47e-08	-0.0018234	-9.14e-09	-3.95e-09	3.55653e-08	2.04876e-10	8.28391e-08	3.46117e-08	-2.42e-08	0.0264712	0.00340096
	0.0514958		3.09868e-08	0.0371725	4.09886e-10	-0.0209542	-1.72e-08	1.14932e-08	-0.0758079	-2.41e-08	2.92181e-08	-7.83e-09	-0.257159	-0.0254635	4.94585e-08	-0.016496	-3.35e-08	-0.16689	-0.0529361	3.12692e-07	1.27368e-09	-1.09e-07	0.0227967	-0.0249386	-0.0689947	0.0122849	-0.0021072	-6.18e-09	-0.042745	0.0246807	-8.97e-09	5.5106e-08	6.14815e-08	-1.55e-08	-3.31e-08	-0.0080915	8.78809e-05	-1.16e-08	-4.81e-08	-0.024169	-1.5e-08	-9.83e-10	2.09928e-08	1.31873e-10	4.28181e-08	7.20178e-08	-2.66e-08	0.0062947	-0.0270772
	0.0514958		-6.09e-08	-0.0516672	2.64289e-10	-0.0111371	-1.36e-08	-1.41e-09	-0.109173	-2.75e-08	-1.99e-08	4.79486e-10	-0.012203	-0.0329761	3.89652e-08	0.0212116	-1.39e-07	-0.024704	-0.0224811	1.23279e-07	1.24754e-10	-8.87e-08	0.0373632	-0.0002797	-0.112588	0.0509005	0.0004113	-7.56e-09	-0.0317175	-0.0126071	1.81109e-09	3.30202e-08	1.98656e-09	8.49427e-09	-4.98e-08	-0.0066316	-0.0023716	-2.95e-08	-3.57e-08	-0.0383982	-2.2e-08	-1.33e-09	2.94039e-08	3.29582e-09	8.55964e-08	1.32336e-07	3.46485e-08	-0.0114346	-0.0134683
	0.0514958		3.85842e-08	0.0232712	9.70731e-11	0.0003836	1.13511e-08	1.71134e-08	0.00572372	1.01663e-08	1.16142e-08	8.5125e-09	0.0201541	0.0189594	-7.58e-08	-0.0197861	4.94796e-08	0.0311534	0.0141465	-9.88e-08	-1.43e-10	2.14757e-08	-0.0337725	-0.0018374	0.0758837	-0.062848	0.00167252	4.26616e-09	0.0514845	0.0131591	-2.8e-08	-8.29e-09	7.07549e-10	5.34942e-08	-4.61e-08	0.00666063	0.00161742	2.69341e-08	3.63377e-08	0.0432805	1.21388e-08	-1.17e-09	-3.7e-08	-1.64e-09	-9.07e-10	-6.93e-08	-4.89e-08	-0.0609528	-0.0014452
	0.0514958		6.50175e-08	-0.0844019	2.68398e-10	-0.000715	5.68381e-09	2.01063e-08	0.0704945	4.56799e-09	-6.79e-09	1.03219e-09	-0.065638	-0.0221191	6.65869e-08	0.0232179	-2.37e-08	0.106083	0.0533783	5.58314e-08	-1.54e-10	-9.97e-08	0.0421576	-0.0333517	0.0459766	0.0271226	-0.0061135	-5.92e-09	0.00448169	0.0395881	4.7306e-08	-1.22e-08	-3.58e-08	1.27361e-07	2.75963e-09	-0.0013656	0.00140003	-4.83e-08	-3.44e-08	-0.0172331	-8.12e-09	9.42159e-10	4.89502e-08	-3.88e-08	2.84084e-08	5.74741e-08	8.68986e-08	0.0450034	-0.0136588
	0.0514958		4.95052e-08	-0.0901749	4.74498e-11	0.00081071	-9.64e-09	-2.24e-09	0.0643827	6.17025e-09	2.19896e-08	-9.45e-09	0.196495	0.00348457	2.794e-08	0.00890056	-2.43e-08	0.0152971	0.0154621	2.2813e-08	-3.7e-10	-5.69e-08	-0.0218418	-0.0596483	-0.0909627	0.00232275	-0.0076209	-8.68e-09	-0.0570804	-0.0437278	4.40182e-08	-1.4e-08	-6.93e-08	8.04679e-08	4.7174e-10	0.00580604	0.00077588	2.14969e-09	-1.58e-08	-0.049906	-9.16e-09	5.37386e-09	-2.23e-08	-5.75e-08	2.40728e-08	1.35304e-09	6.17859e-08	0.0273587	0.00458915
	0.0514958		5.02205e-09	0.0103669	1.96017e-10	-0.0012137	-8.95e-09	8.6259e-09	0.0239689	-1.24e-09	-4.36e-09	4.42035e-09	0.0558777	0.0226988	-1.29e-08	-0.0128278	3.62138e-08	-0.022481	0.00466114	-5.38e-08	2.33207e-10	-1.31e-08	-0.0142331	0.005464	0.0185002	-0.003285	0.00298511	5.93416e-09	-0.0044308	0.0900164	-2.55e-08	8.93573e-09	-3.95e-08	8.57996e-08	1.44368e-08	0.00589853	-0.0015305	1.36196e-08	-1.14e-08	0.0542135	4.74229e-09	-4.19e-10	-1.51e-08	-1.94e-08	-3.61e-08	-6.39e-08	-1.25e-08	0.0188631	0.00639807
	0.0514958		-4.54e-08	-0.025934	1.46726e-10	-0.0056657	4.65717e-08	-2.85e-08	-0.054629	-9.84e-09	-9.94e-09	-3.95e-08	-0.03456	0.00071342	2.83453e-08	0.0099849	-7.86e-08	0.0605954	0.0419963	3.3208e-08	-8.41e-10	-2.2e-08	0.0121526	0.0235978	0.0165308	0.0287637	-0.0028701	-5.47e-09	-0.0567278	0.0453983	4.04341e-08	3.11514e-10	-1.69e-08	-1.33e-07	9.11124e-08	0.00113914	0.00201248	-2.19e-08	3.01164e-09	0.00243091	-3.54e-09	3.1091e-10	3.28468e-08	-2.17e-08	-1.87e-08	3.27877e-08	4.13438e-08	0.0276655	-6.55e-06
	0.0514958		5.20319e-08	-0.189359	-6.66e-10	-0.0025658	2.46465e-08	-3.29e-08	0.0373432	1.45482e-08	1.05264e-08	-2.64e-08	-0.0405791	-0.0149147	-3.23e-08	-0.0189841	-3.84e-08	-0.185637	-0.0629596	1.61534e-08	-1.85e-11	-1.34e-07	0.015935	-0.0340628	-0.0815664	-0.0252023	-0.006105	-6.04e-09	-0.0713319	-0.189659	-1.48e-08	7.70968e-09	2.81429e-08	-4.57e-08	7.07784e-08	0.00765315	0.00212256	2.67718e-08	-1.01e-08	-0.0340998	4.96462e-09	7.37243e-09	1.17679e-08	-1.12e-07	-2.78e-08	3.78662e-09	1.78159e-08	0.0139818	-0.0054185
	0.0514958		7.12069e-08	0.0009052	-3.55e-11	-0.0083396	-2.01e-08	-1.15e-08	0.0597337	2.82446e-08	-3.85e-08	-3.68e-08	-0.0679721	-0.0157875	-1.07e-08	-0.0028732	-5.35e-08	-0.126543	-0.039456	1.10756e-07	2.8266e-10	-8.12e-08	-0.0145067	-0.07924	0.0177365	0.00147661	-0.0024796	5.66447e-09	-0.0421302	-0.0893174	-3.84e-09	-7.49e-09	4.5377e-08	-1.21e-08	-2.92e-08	-0.0123835	-0.0002013	-2.24e-08	1.27203e-08	-0.0494493	-1.33e-08	9.57911e-09	-4.32e-08	-4.11e-08	-5.5e-08	-3.12e-08	1.17562e-07	-0.0162876	-0.0062659
	0.0514958		1.96791e-08	-0.165975	-2.87e-10	-0.0086858	4.46004e-08	-2e-09	0.104284	1.5855e-08	3.11734e-09	-1.38e-08	0.0289586	0.00359258	-2.52e-08	-0.0469396	1.76609e-08	-0.0348457	-0.0256682	1.12208e-07	-2.52e-10	-1.29e-07	0.0256064	-0.028438	0.0138974	-0.0780815	-0.006532	-6.53e-09	-0.0616198	-0.132282	1.04716e-08	-6.68e-09	-4.69e-08	-2.92e-08	5.97396e-08	-0.0037199	0.0017144	-1.55e-09	-3.39e-08	-0.0417876	1.56674e-09	7.58204e-10	3.45412e-08	-4.6e-08	-7.37e-08	-3.43e-08	-1.95e-08	0.0207143	-0.0076461
	0.0514958		-6.74e-08	-0.0601994	-2.85e-10	-0.0013215	-2.48e-08	-2.45e-08	-0.0584226	-2.81e-08	1.95e-08	8.87807e-10	-0.0954388	-0.0348386	-1.2e-08	-0.0044492	-2.32e-08	-0.0426605	-0.0303445	-6.93e-08	-2.03e-11	-6.48e-08	0.0488869	-0.0031952	-0.0458369	-0.0134667	0.00062102	-6.37e-09	-0.0760264	0.0650371	-2.35e-08	1.61554e-08	2.88468e-08	-6.14e-08	-1.01e-08	0.00225711	-0.0004457	-1.97e-08	-1.78e-09	-0.0324043	5.63796e-09	-2.65e-09	4.86989e-08	1.2275e-08	8.12642e-08	1.80812e-09	-7.48e-09	0.0288451	-0.0127847
	0.0514958		1.39242e-08	-0.0626697	4.91173e-11	-0.0010607	5.85711e-08	1.52801e-08	0.0352556	-2.48e-09	-1.22e-09	7.25155e-09	0.0158998	0.0219424	1.91106e-08	0.0115288	1.0384e-07	0.0600761	0.0375857	3.15237e-08	-3.11e-10	9.54508e-09	-0.0003697	0.014508	0.0682503	0.0157978	-0.0014442	4.63908e-09	0.0566658	-0.0161379	-2.57e-08	-8.3e-09	6.39171e-09	2.03539e-08	3.47664e-08	0.00475122	0.0026943	1.08846e-10	3.5529e-08	0.0330996	-5.33e-09	-4.28e-09	-1.44e-09	4.31213e-08	4.90648e-11	1.15693e-08	-7.48e-09	0.0283741	0.0109872
	0.0514958		-2.84e-08	0.0936459	-3.99e-10	0.0112114	3.84739e-08	3.08113e-09	0.0565047	2.3955e-08	-3.96e-08	2.50589e-09	-0.0484645	-0.0319042	4.51105e-08	0.0197754	-8.8e-08	0.100932	0.0402882	2.46336e-08	1.88926e-09	1.13559e-07	-0.0687299	0.0698237	0.0519964	0.0211592	0.00439264	2.72839e-09	-0.0153413	0.0470591	2.7283e-08	-1.33e-08	-5.36e-09	-1.11e-08	5.54527e-08	0.0016264	0.00155235	-2.89e-08	2.07582e-08	-0.0371698	1.71706e-08	1.16252e-10	-7.8e-10	-1.83e-08	1.79972e-08	-4.34e-08	4.93447e-08	0.016935	-0.0065841
	0.0514958		5.70871e-09	0.00082749	6.21254e-11	0.00308755	-4.69e-08	-1.01e-08	-0.0410418	-3.6e-08	1.77289e-08	1.51955e-08	-0.0191479	0.0282103	3.15737e-09	-0.0042856	3.3297e-08	-0.0186579	0.0127653	-5.87e-08	-2.02e-10	1.97208e-08	0.00537755	-0.0077506	-0.0275775	0.0198751	0.00147477	-1.52e-10	0.0378066	0.078138	-4.03e-08	6.38095e-09	1.42777e-08	-4.14e-08	-3.27e-08	0.0104651	-0.0006273	4.84144e-08	1.66445e-09	0.0193029	4.07163e-09	-2.62e-09	-1.86e-08	3.12619e-08	5.54427e-09	1.1731e-08	-3.73e-08	-0.0025951	0.0180697
	0.0514958		-5.73e-08	-0.0632599	5.8436e-11	-0.0010125	-6.45e-09	1.13264e-08	0.00992193	3.83118e-08	-2.66e-08	1.32491e-09	0.00558136	-0.0197685	4.07838e-08	0.00563533	-1e-07	-0.0014443	0.0160249	5.1897e-08	-2.14e-10	-7.64e-08	0.00611349	-0.0639326	0.063182	-0.0001106	-0.0045081	9.12856e-10	-0.0217741	-0.0709613	-2.3e-08	-1.6e-08	-5.52e-08	6.39696e-08	-3.7e-08	-0.0115656	-0.0009442	-4.43e-08	1.40581e-09	-0.0467249	-2.47e-09	3.47557e-09	1.07575e-10	-9.28e-09	-4.61e-08	3.346e-08	7.904e-08	-0.0226222	-0.0076262
	0.0514958		-3.99e-09	-0.051615	1.86604e-10	0.00195179	1.39951e-08	1.82508e-09	0.0363348	1.95636e-08	1.4742e-09	-6.12e-09	0.185841	-0.0428786	-3.96e-08	-0.0090638	-1.43e-09	-0.0492224	-0.0165901	-8.3e-08	4.35028e-10	-4.1e-08	-0.0172661	0.0100427	0.0494358	-0.0110186	0.00651151	1.34584e-09	0.0254494	-0.0631603	8.1585e-08	-6.05e-09	2.19258e-08	1.50156e-07	-5.98e-10	0.00309046	-0.0001677	-1.44e-08	-4.71e-08	0.00246376	2.27581e-09	-1.23e-09	3.64786e-08	-5.28e-08	1.13885e-08	6.77281e-08	7.61837e-08	0.0277357	-0.010846
	0.0514958		-5.53e-08	0.0111516	-3.79e-10	-0.0062796	8.01943e-09	-8.78e-09	-0.047441	-1.36e-08	3.83467e-08	9.66434e-09	0.0145233	-0.016071	4.42801e-09	0.00987257	-5.03e-08	-0.0218553	-0.030659	-5.61e-08	-2.04e-09	-2.71e-08	0.0530839	0.0262454	-0.0326518	0.0188143	0.00325672	-4.87e-09	-0.0327301	0.0638981	-2.4e-08	1.64447e-08	5.90114e-08	-3.09e-08	3.27933e-08	0.00904115	0.00161429	1.19505e-08	5.07282e-09	0.00449042	-5.23e-09	-2.81e-09	3.20695e-09	1.29812e-08	1.03006e-07	-1.7e-08	-4.2e-08	0.026104	-0.0036668
	0.0514958		1.67952e-08	-0.0203439	-2.29e-10	0.017381	3.57979e-08	-2.8e-08	0.0511945	6.75475e-09	4.03154e-08	-1.31e-08	-0.232499	-0.027741	-3.95e-08	-0.039035	1.49509e-07	-0.0085143	-0.0198073	-2.41e-07	-1.17e-10	1.30692e-07	-0.0386257	-0.0493517	-0.0767756	-0.0316498	0.0006398	-1.33e-10	-0.0518606	-0.0254109	-1.44e-08	-1.64e-08	5.14477e-09	-5.87e-08	5.12442e-08	0.00831976	0.0014003	5.29968e-08	1.43458e-08	-0.0328372	1.85038e-08	-6.95e-09	-1.72e-08	-1.13e-08	3.77539e-08	-4.61e-08	-6.3e-08	0.013389	0.0166026
	0.0514958		4.17456e-08	-0.0609739	5.35246e-10	-0.0065652	3.96794e-08	2.55297e-08	0.0540012	7.7168e-09	2.72346e-08	4.54923e-10	0.248876	0.0483708	8.4795e-09	0.00136146	1.84837e-08	0.0178526	0.0142748	1.54833e-07	3.48355e-11	-7.66e-09	-0.0015161	-0.0317001	0.0227078	-0.0021597	-0.0035555	3.12901e-09	0.0461179	-0.0298422	1.006e-07	-2.43e-09	-4.34e-08	1.23229e-07	7.04872e-09	0.00546695	0.00162085	1.25669e-08	-6.77e-08	0.00750655	-7.89e-09	2.13162e-10	-6.95e-09	6.13424e-08	-2.82e-08	1.22708e-08	3.0189e-08	0.0185324	0.0127066
	0.0514958		4.27329e-08	-0.0794467	1.70697e-10	-0.0051095	-6.09e-09	4.47812e-09	0.0790199	3.0224e-08	4.33715e-10	5.89202e-09	-0.0322953	0.0449242	2.06929e-08	-0.0066703	6.12615e-08	0.079982	0.0406313	5.68147e-08	-4.03e-10	-2.62e-08	0.0257246	-0.0472559	0.0955667	-0.0166605	-0.0066016	1.15623e-09	0.0466543	-0.0576798	-1.91e-08	-2.15e-08	-1.92e-08	1.26515e-07	2.18399e-08	-0.0025097	0.001669	1.41401e-08	-6.68e-10	-0.0018579	2.17385e-10	-3.68e-10	-3.61e-09	4.2516e-08	-2.01e-08	3.40404e-08	8.14021e-08	0.025097	0.00332159
	0.0514958		1.98905e-08	-0.0527301	3.08113e-10	-0.0094368	3.10369e-08	1.9464e-08	0.0177659	1.34853e-08	-8.5e-09	-9.04e-09	0.00082951	0.00274936	2.08639e-08	-0.0059126	-6e-08	0.0177456	0.0457832	1.17053e-07	-1.37e-12	-8.09e-08	0.0676536	-0.0694441	0.0523885	0.0243363	-0.0013134	-3.3e-09	-0.0048423	0.0175862	3.34383e-08	-9.71e-09	-8.65e-08	4.34654e-08	6.55167e-08	-0.000344	0.00067007	-9.52e-09	-5.2e-08	-0.0007294	-1e-09	8.19455e-10	1.38172e-08	1.76504e-08	-1.87e-08	2.41043e-08	1.97677e-08	0.0256957	-0.0081925
	0.0514958		-3.85e-08	-0.010456	-1.63e-11	-0.0030726	-2.71e-08	-9.37e-09	-0.0706034	-2.8e-08	-1.57e-10	-2.67e-08	-0.0049363	0.00100187	4.96897e-08	0.0150369	-1.07e-07	0.029585	0.00081443	1.78515e-08	-9.47e-10	-7.81e-08	-0.0033082	0.0134606	-0.0454986	0.0206083	-0.0019748	-1.07e-08	-0.0281377	0.104925	-2.59e-08	9.99057e-09	-2.01e-08	-1.13e-07	-3.26e-08	0.00971873	-0.0017116	-2.25e-08	-1.61e-08	-0.0095509	-9.3e-09	-7.14e-10	3.70969e-08	2.30683e-08	6.60704e-08	7.18364e-08	-1.74e-08	0.0285917	0.00214321
	0.0514958		-9.38e-08	-0.0602781	-6.48e-10	-0.0001708	-5.3e-08	-1.92e-08	0.00943546	-2.59e-08	-5.79e-09	9.71462e-09	-0.0655256	-0.0455388	-2.08e-08	-0.0290924	-8.43e-08	-0.105355	-0.0484911	-1.42e-07	-1.75e-10	-6.9e-08	0.0239314	-0.0581925	-0.0289197	-0.0364989	0.00091965	-6.85e-10	-0.0731776	0.0503522	-3.02e-08	5.51703e-09	-3.45e-10	-9.17e-08	-6.57e-08	-0.0022508	-0.0033321	-4.09e-08	-2.2e-08	-0.0197651	4.55391e-09	-4.85e-10	2.70331e-08	-3.28e-09	-4.33e-08	-4.06e-09	3.42058e-08	-0.0480521	-0.0107835
	0.0514958		3.37735e-08	-0.247214	4.42356e-10	0.00548183	2.05566e-08	-1.16e-09	0.120338	1.28136e-08	1.35279e-08	-2.81e-08	0.238821	0.00786076	-1.48e-08	-0.0289516	5.89468e-08	-0.0059345	0.0279935	-1.82e-07	-1.15e-09	-1.36e-07	0.10583	-0.0287009	-0.047567	-0.0630982	-0.0081196	-6.55e-09	-0.0516807	-0.129477	-1.14e-08	-1.66e-08	-1.12e-07	-2.42e-08	9.4857e-09	0.00435575	0.00123201	2.41126e-08	3.51769e-08	-0.0081599	1.12511e-08	-3.17e-09	2.32822e-08	-3.29e-08	-7.41e-08	4.63005e-08	1.73733e-08	0.00946445	-0.0050174
	0.0514958		4.35236e-08	0.0450299	1.7954e-11	0.00179466	-4.59e-08	1.82269e-08	0.0602686	1.53023e-08	-2.47e-08	-2.42e-09	0.00663134	-0.0399489	-4.33e-08	-0.0265474	1.34233e-08	0.00277985	-0.0087149	-4.11e-08	2.11828e-09	-1.53e-08	-0.0161496	-0.0234821	-0.0103527	-0.0737578	0.00338868	-1.14e-09	-0.0672993	0.0214204	-1.98e-08	-7.7e-09	7.61166e-08	5.58304e-08	-6.98e-08	-0.0053236	-0.0024194	1.35154e-08	3.87538e-09	-0.0226696	6.57212e-09	2.25841e-09	4.77805e-09	-1.17e-07	-6.71e-08	-1.41e-08	3.28751e-08	0.00506761	-0.0417833
	0.0514958		-5.08e-08	0.0285728	4.61809e-10	-0.0043987	3.42693e-08	-1.59e-09	-0.0855234	-3.21e-08	5.21283e-08	1.94468e-10	-0.217236	0.00079393	2.2574e-08	-0.0100219	3.11555e-08	-0.0825787	-0.0243916	1.2898e-07	-1.38e-09	-3.35e-08	0.035681	-0.0309549	-0.0772843	0.00885358	0.00078839	-7.79e-09	-0.0700359	0.0532096	8.819e-08	1.61192e-08	-1.1e-08	-6.2e-08	4.88951e-08	0.00045051	0.00131344	-3.09e-08	-6.68e-08	-0.0303622	6.2897e-09	-6.3e-09	2.46537e-08	-3.12e-08	1.39836e-07	4.91237e-08	-6.98e-08	0.0113635	0.000183
	0.0514958		7.69909e-09	0.0852945	3.19199e-10	0.00698099	6.65366e-08	3.11069e-08	0.0836033	2.2982e-08	-1.87e-08	2.94232e-09	0.154183	0.00190307	-6.17e-10	-0.0018061	-2.73e-08	0.079377	0.0728801	-1.24e-07	1.1323e-10	7.63131e-08	-0.0472199	0.0584309	0.121052	0.0154636	0.00436515	5.68794e-09	-0.0055189	-0.0466415	-1.78e-08	-1.07e-08	-1.17e-07	6.73299e-08	9.84829e-08	0.00934242	0.00159746	2.65856e-08	1.67624e-08	0.0642086	1.18857e-08	-3.23e-10	-4.82e-09	-1.7e-08	2.32636e-08	-1.1e-07	-6.01e-08	0.017987	0.00963239
	0.0514958		3.90619e-08	-0.0195897	3.83411e-10	-0.0135559	2.84938e-08	-1.23e-08	0.0377849	1.51448e-08	-8.37e-09	1.90219e-09	-0.263575	-0.0066405	6.51313e-08	0.0043172	-4.16e-08	0.00169537	-0.0044756	1.36132e-07	-1.03e-09	2.65117e-08	0.0126346	-0.0358408	-0.0840163	-0.0119787	-0.0147458	-7.27e-09	-0.0209804	-0.0140068	-1.59e-08	-2.19e-08	-8.78e-08	-8.6e-08	5.3669e-08	0.0066835	0.00148995	2.21382e-08	-3.84e-09	-0.0353918	-1.8e-08	-1.1e-10	2.76268e-08	-1.58e-08	-4.01e-08	6.0474e-09	-4.05e-08	0.0154798	0.0027944
	0.0514958		5.13117e-08	-0.0688607	6.13477e-10	-0.0128349	-4.52e-09	3.12928e-08	-0.0114812	-2.47e-09	1.03217e-08	6.33693e-09	0.0418799	0.0288293	-8.87e-09	-0.0022225	2.54601e-08	-0.0331629	-0.022953	1.69837e-07	-2.18e-11	-8.32e-08	0.034497	-0.0485288	-0.0033774	-0.0165953	-0.0027253	4.76221e-09	0.0276821	-0.0126514	1.33948e-09	4.94603e-09	5.87745e-08	1.55064e-07	-6.63e-09	0.0084976	0.00140948	2.95547e-08	1.097e-09	0.0361553	-1.05e-08	7.51287e-10	-2.61e-08	2.79923e-08	-1.61e-08	-2.4e-08	1.1136e-08	0.0261694	-0.0212405
	0.0514958		4.00926e-08	0.00615294	4.47561e-10	-0.00923	2.12884e-08	2.45338e-08	0.0355375	3.93029e-08	4.73153e-09	2.38855e-09	-0.0214852	0.0503217	4.69261e-08	-0.0064251	9.14664e-08	0.0466211	0.0441026	5.94236e-08	-8.17e-10	5.76877e-08	0.00731822	-0.0372323	0.109062	-0.0110162	-0.0095519	-9.87e-10	0.0222631	-0.000836	-1.68e-08	-3.28e-08	-9.18e-08	1.17728e-07	2.89462e-08	0.00206482	0.0012538	2.4949e-08	-2.8e-09	0.0255696	-1.39e-08	-1.22e-09	-3.94e-08	3.5983e-08	-7.49e-08	4.18302e-08	-9.37e-09	0.0166521	0.0359631
	0.0514958		7.56497e-09	-0.0100009	3.74588e-10	0.00032221	1.10876e-08	8.15843e-09	-0.0178713	-6.47e-09	4.80823e-09	-7.36e-09	0.046388	0.0385277	3.66572e-09	-0.0107131	6.97682e-08	-0.0274396	0.0244652	1.94037e-11	-9.27e-10	-1.62e-08	0.0139362	-0.0261052	-0.0016069	-0.0007062	-0.000192	1.13529e-09	0.0461009	0.00293256	1.93302e-08	-1e-08	9.20973e-09	-1.22e-08	-2.98e-08	0.0025769	0.00196696	1.09367e-08	-1.29e-09	0.0294255	2.3317e-09	-2.93e-09	-3.07e-08	4.3066e-08	-1.83e-08	5.23265e-08	-3.02e-08	-0.0658152	0.014223
	0.0514958		-5e-08	0.0851667	2.44213e-10	-0.0033381	-4.21e-08	-7.06e-09	-0.0792797	-2.28e-08	6.03242e-09	-1.16e-09	-0.106244	0.00644571	-2.26e-09	-0.0216119	7.415e-08	-0.197943	-0.0134926	6.16142e-08	-5.41e-10	1.35678e-08	-0.0264845	-0.0465752	-0.0802809	-0.0283359	-0.0006298	4.10575e-09	-0.0072009	0.105699	-3.82e-08	7.25185e-09	-4.8e-08	-7.42e-08	-4.54e-08	0.00805873	-0.0024045	3.07303e-08	1.21949e-08	-0.0132831	-8.48e-10	-1.43e-09	-2.95e-08	2.12733e-08	-4.7e-08	-1.08e-08	-1.13e-07	0.00394731	0.00787896
	0.0514958		4.59538e-08	-0.142437	3.27584e-10	0.00670056	2.4381e-08	1.13171e-08	0.0598878	2.74387e-08	4.53315e-08	3.93825e-09	-0.0876659	0.0230128	1.70695e-08	-0.0061546	4.10054e-10	-0.0082758	0.0198028	-7.82e-08	-1.39e-09	1.20588e-08	0.0432754	-0.0416661	-0.0968368	0.00274937	-0.0078005	-7.85e-09	-0.0444718	-0.174475	9.11942e-09	-1.9e-08	-8.6e-08	1.76609e-08	5.93607e-08	0.0124763	0.0018261	4.31999e-08	-1.74e-08	-0.0413884	9.02083e-11	4.23542e-10	2.18697e-08	-6.99e-09	1.52781e-08	-3.61e-08	-7e-08	0.0203876	0.0218683
	0.0514958		-1.18e-08	-0.0155595	-2.43e-10	0.00549406	1.59624e-09	-1.78e-08	0.00171049	8.23906e-09	4.09953e-09	-2.35e-08	0.0512945	0.0115705	-5.83e-08	-0.0210848	1.54212e-08	-0.0473183	-0.0125767	-7.8e-08	-4.2e-10	-9.12e-09	-0.0343797	-0.0269918	0.00735655	-0.0458824	0.00404667	3.43556e-09	-0.0384353	-0.152767	-1.36e-08	-2.36e-09	4.1816e-08	-6.75e-08	-7.54e-09	0.00181871	0.00203812	1.9142e-08	7.76548e-10	0.0385385	2.08946e-08	-9.11e-11	-1.64e-08	-3.41e-08	-8.75e-08	-2.19e-09	-2.03e-08	-0.0390686	0.00870393
	0.0514958		-4.03e-08	-0.0479949	-4.78e-11	0.00395468	-2.53e-08	-4.07e-09	0.0190694	5.26277e-09	-1.52e-08	6.36584e-09	0.213756	0.0423669	-5.81e-08	-0.0070915	-8.08e-09	0.0216093	0.0238512	-4.96e-08	-6.91e-10	1.04522e-09	0.0195184	0.0233165	0.0627723	-0.0124746	0.00392241	1.71198e-09	0.0276888	0.0139243	4.13882e-08	2.16405e-09	7.18223e-09	-5.41e-08	-3.27e-08	-0.0030534	-0.0028114	-3.4e-09	1.7415e-08	0.0273956	1.15451e-08	7.18966e-10	-1.29e-08	5.35446e-08	-7.56e-08	-1.51e-08	1.8345e-08	-0.0039095	0.00959556
	0.0514958		3.79387e-08	-0.0465298	3.71532e-10	-0.0018146	4.3391e-08	3.39637e-09	0.0274303	1.85758e-08	-1.44e-08	1.37218e-09	0.0877896	0.0181352	-4e-08	0.00194408	3.05119e-08	0.0584545	0.0225037	-7.86e-08	-4.23e-11	2.44936e-08	-0.021098	0.0476685	0.0943645	-0.0055379	0.00016936	8.11614e-09	0.0676919	-0.013985	-2.2e-08	-1.38e-08	-2.25e-08	-2.96e-08	6.38561e-08	-0.0031111	0.00186661	2.46578e-08	1.1068e-08	0.0884117	2.44505e-09	2.75219e-09	-4.94e-08	5.91837e-10	-8.81e-08	-6.01e-08	-3.27e-08	0.0242638	0.0114286
	0.0514958		5.78904e-08	-0.0944077	-2.87e-11	0.00774159	1.22624e-08	-9.9e-09	0.0681652	5.56477e-08	-3.5e-08	-1.54e-08	0.148555	-0.0013094	-2.95e-08	-0.0536261	-7.31e-09	0.0117032	0.0280182	-1.68e-07	1.31933e-09	2.5453e-08	0.00108095	-0.0424953	0.0960182	-0.0389839	0.00045188	3.94255e-09	-0.0005352	-0.127355	-1.2e-08	-4.11e-08	-5.99e-08	-6.4e-08	-3.5e-08	-0.0086442	-0.0021712	-2.42e-08	-7.53e-09	0.0270121	1.5067e-08	8.04663e-09	-4.04e-08	-2.21e-08	-7.54e-08	-6.36e-08	9.72359e-08	-0.0177983	0.0141878
	0.0514958		-1.17e-09	-0.0375546	-5.25e-12	-0.0030383	-3.71e-08	1.54826e-08	0.0475182	2.38828e-08	4.08495e-09	1.05288e-08	0.0398823	0.0164097	-5.11e-08	-0.0242827	8.45226e-08	0.00754531	0.00280355	-9.39e-09	-3.38e-10	3.7323e-09	-0.0163559	-0.0098456	0.0791517	-0.051492	-0.0010925	4.61689e-09	0.0470736	-0.0821363	-4.37e-08	-1.35e-08	2.69039e-08	4.52756e-08	-1.47e-08	-0.0062355	-0.0002339	2.42057e-08	3.22821e-08	-0.008632	3.66212e-09	-2.61e-09	-3.48e-08	1.59451e-08	-1.02e-07	-1.15e-08	-3.32e-09	0.0270253	-0.0016079
	0.0514958		-8.79e-08	-0.0153453	3.69148e-10	0.00165016	-9.05e-09	1.24495e-09	0.0339162	-4.49e-09	2.23757e-09	6.83778e-09	-0.0449583	-0.0188618	1.48061e-08	0.0119246	-7.94e-08	0.0223809	-0.0141642	-2.79e-08	-4.71e-11	-4.73e-09	0.00703161	0.0311435	-0.0215092	0.0215068	0.00045151	7.8323e-10	-0.025345	-0.0575819	-1.3e-08	2.44011e-08	1.44181e-08	-4.74e-08	6.45416e-08	0.00492214	0.00200009	8.77773e-09	-1.1e-08	0.0236222	-6.67e-09	-1.25e-09	3.62193e-08	1.3795e-08	4.49705e-08	3.92811e-08	2.49005e-08	0.0248549	-0.0037046
	0.0514958		3.58235e-08	-0.0649546	-3.6e-10	0.0137577	3.45959e-08	-3.89e-08	0.0858853	1.59279e-08	4.69973e-08	-2e-08	0.0270522	-0.0157125	-1.2e-07	-0.0394549	1.33554e-07	-0.17958	-0.0597208	-1.9e-07	-6.79e-10	3.53065e-08	-0.0617317	-0.0314686	-0.077992	-0.0653393	-0.0019508	3.33726e-09	-0.156964	-0.129116	-1.31e-08	-1.31e-08	-2.16e-08	-1.43e-07	4.93969e-08	0.00461811	0.00133199	5.05466e-08	4.9595e-08	-0.030891	1.55075e-08	-3.71e-09	-3.74e-09	-6.85e-08	-7.77e-08	-8.92e-08	-8.57e-08	0.0117962	0.00191017
	0.0514958		-5.68e-09	-0.0934266	3.06561e-10	-0.0060692	1.0901e-08	1.10098e-08	-0.0956524	-1.08e-08	-3.62e-08	2.38684e-09	-0.200804	-0.0030171	7.17304e-08	0.0348034	-1.81e-08	0.028292	-0.0176854	9.53812e-08	-1.21e-09	-1.1e-08	0.081766	0.0589616	-0.0859268	0.0445161	-0.0062566	-3.47e-09	-0.0099923	-0.0233793	-1.68e-08	4.11408e-09	4.72363e-08	3.08548e-08	4.96546e-08	-0.0007974	0.00134152	-2.87e-08	-1.12e-08	-0.0118445	-1.98e-08	-4.05e-09	2.84705e-08	-1.92e-08	6.76611e-08	4.54218e-08	-8.12e-09	0.016648	-0.0046856
	0.0514958		2.9852e-08	-0.0429568	2.25716e-10	0.00430911	9.89709e-09	1.83642e-08	0.043727	-2.29e-08	-3.07e-08	-2.44e-09	0.154671	-0.0041166	1.10415e-07	0.0428738	-6.89e-08	0.152134	0.0792808	9.72749e-08	6.34195e-11	-7.52e-09	0.0374696	0.0151672	-0.0054112	0.0819075	-0.0037838	-6.02e-09	0.00711482	-0.0325829	4.66841e-09	4.79874e-09	-4.14e-08	3.4823e-08	1.14402e-08	-0.0037138	-0.0003528	-2.06e-08	-6e-09	-0.0225917	-9.7e-09	4.81993e-09	2.00605e-08	-3.55e-08	9.15702e-09	5.39757e-08	5.32613e-08	0.00500382	-0.0050893
	0.0514958		-4.06e-08	-0.0002506	4.96057e-10	0.00476163	-2.2e-08	8.61783e-09	-0.0683669	-2.43e-08	3.55188e-08	-3.53e-08	-0.015395	-0.0053948	-8.13e-09	-0.0042918	4.5867e-08	-0.0629429	-0.0298475	-1.31e-07	-5.23e-10	6.43194e-09	0.0232598	0.0115797	-0.103627	0.0015373	0.00214083	-5.5e-09	-0.0161362	0.02069	-2.9e-08	1.07572e-08	2.47605e-08	-1.5e-08	-7.79e-10	0.00842427	-0.0003847	2.46518e-08	-5.15e-09	0.0180242	-3.64e-10	-3.45e-09	1.45128e-08	-3.04e-08	6.23785e-08	4.69992e-08	-5.18e-08	-0.0133978	0.00251036
	0.0514958		-4.97e-08	-0.0029689	-4.03e-10	-0.0039416	-1.26e-08	5.59299e-09	-0.0093895	1.56648e-08	-2.55e-08	5.80884e-09	0.161928	0.00856771	3.82432e-08	0.0143524	-1.01e-07	0.065749	0.0633568	1.22938e-08	-7.29e-10	-1.58e-08	0.0392757	0.00027785	0.0551987	0.0251502	-0.0043302	-5.04e-09	-0.0325468	0.0572076	-1.69e-09	-1.05e-08	-1.04e-07	-3.32e-08	5.94523e-09	-0.0055939	-0.0005861	-3.44e-08	-2.03e-08	-0.0430657	-5.78e-09	-7.21e-10	3.4428e-08	1.02186e-07	3.64379e-08	-4.15e-09	-1.32e-08	0.0248965	0.00266584
	0.0514958		4.11815e-08	0.0958134	3.21487e-10	0.00275535	3.91952e-08	-2.27e-09	0.052871	2.32747e-08	3.12089e-08	2.90243e-09	0.0152624	-0.03742	4.05272e-08	-0.0225505	7.99475e-09	-0.0527186	0.00297942	5.08147e-08	8.98715e-10	1.15078e-07	-0.0626769	-0.0387025	0.0119564	-0.0276718	0.00093603	8.42318e-09	-0.0193602	0.0490694	-1.78e-08	-1.24e-08	-3.46e-08	1.59197e-08	3.30087e-08	0.0102247	0.00159333	5.16035e-08	6.30778e-08	0.105176	6.64702e-09	1.54217e-09	-2.62e-08	5.32278e-09	-1.59e-08	-9.95e-08	-5.27e-08	0.0178908	0.0134667
	0.0514958		-2.75e-08	-0.0813715	-4.95e-10	-0.0073689	4.1673e-08	-1.35e-08	0.0140671	2.86261e-08	3.00637e-08	-5.03e-08	-0.193392	0.029889	-2.58e-08	-0.0306018	1.32156e-09	-0.179878	-0.0598805	2.78071e-08	-1.41e-09	-5.03e-08	0.0619003	-0.0413514	-0.119185	-0.0439606	-0.0021174	-7.82e-09	-0.054522	-0.216023	-8.27e-09	-3.34e-09	1.90041e-08	-9.14e-08	5.90532e-08	-0.0015084	0.00241208	-1.44e-08	-1.08e-08	-0.0410645	-5.94e-10	-1.65e-09	-3.18e-10	4.03227e-09	5.95186e-08	2.25784e-08	-6.31e-08	0.0201225	0.00826576
	0.0514958		3.57841e-08	-0.100355	-4.36e-10	-0.0103821	-1.03e-08	2.19381e-08	0.0277167	2.74821e-08	-3.6e-08	3.55403e-10	0.0742073	0.105886	8.15501e-08	0.00594476	-7.97e-08	0.0946211	0.0738728	1.51349e-07	-2.46e-10	-5.41e-08	0.0478968	-0.0314154	0.0710494	-0.0233345	-0.0109805	-6.82e-09	0.0656166	-0.0556622	7.50177e-08	-3.21e-08	-1.22e-07	1.03389e-07	4.9345e-08	-0.0089681	-0.0012199	-2.53e-08	-5.28e-08	-0.0308362	-1.29e-08	5.50261e-09	2.49339e-08	-3.08e-08	-7.77e-08	1.22875e-07	6.34936e-08	0.0117514	0.00168315
	0.0514958		2.94067e-08	0.0654418	-1.91e-10	0.00974203	2.90878e-08	1.8096e-08	0.140902	6.56487e-08	-3.1e-08	-2.65e-09	0.118745	0.00576172	1.60023e-09	0.0085515	-6.81e-08	0.0832028	0.0799775	-1.33e-07	8.80225e-10	9.17693e-08	-0.0582891	-0.0228053	0.102049	0.0432173	0.0042968	1.38191e-09	0.0351881	-0.0653728	2.73783e-08	-2.05e-08	-3.83e-09	8.2166e-08	3.00308e-08	-0.0073417	0.00101902	-2.02e-08	1.6049e-08	-0.0219729	2.22622e-08	4.76869e-09	-4.37e-08	-8.73e-08	-2.65e-08	-5.79e-08	5.37594e-08	0.00449737	-0.0312982
	0.0514958		5.79356e-08	-0.0333264	6.05488e-10	-0.0009509	-4.32e-08	2.91615e-08	-0.086531	2.83913e-09	4.78796e-08	6.0134e-09	-0.0914767	0.0322201	-7.9e-09	0.0114584	7.67298e-08	0.0332235	-0.0145623	1.44108e-08	-1.76e-09	-1.15e-08	0.0146223	0.00812009	-0.0005743	-0.0086409	0.00060276	-3.58e-09	0.120485	-0.153104	-2.35e-08	1.46764e-08	8.42649e-08	1.77108e-07	-6.51e-08	0.00696102	-0.003282	1.52841e-08	1.61181e-08	0.00255002	-4.8e-09	-4.37e-09	1.10749e-08	2.38003e-08	1.95269e-08	6.76041e-08	-1.78e-08	-0.0355419	-0.001698
	0.0514958		-5.19e-08	-0.0472835	-4.3e-12	-0.0099189	8.0214e-09	-7.54e-10	-0.0892206	-1.36e-08	-1.15e-08	-5.56e-09	0.107981	-0.0024648	-4.41e-10	0.0100788	5.12038e-09	0.016061	-0.0030717	1.48584e-07	-4.32e-10	-5.41e-08	0.0381067	-0.0332445	-0.0078503	0.018545	-0.0019842	-5.13e-09	-0.0120691	-0.0271057	-1.43e-08	8.12171e-09	1.0843e-09	-1.83e-07	-1.67e-08	0.00649375	-0.0007529	-8.92e-09	-1.51e-08	-0.0327191	-9.39e-10	3.44802e-10	3.79277e-08	5.00384e-08	-1.06e-09	4.23113e-08	1.62996e-08	0.0297421	-0.0038674
	0.0514958		4.23059e-08	0.0628612	3.79817e-10	-0.0088219	-7.19e-10	1.07325e-08	0.0718385	1.82458e-08	-1.2e-08	6.83177e-09	0.136023	0.0449747	-1.13e-08	-0.0062185	5.68697e-08	-0.0437948	0.00166573	1.29292e-07	-2.81e-10	-1.13e-08	-0.0100022	0.00050022	0.0868689	0.00803181	0.00020892	7.84663e-09	0.0363932	0.012857	-4.27e-08	-2.12e-09	7.22122e-10	5.5208e-09	5.54489e-09	0.00031282	0.00017707	3.19579e-08	1.21806e-08	0.0459281	-9.59e-09	2.90013e-10	-3.99e-08	2.46098e-08	-6.02e-08	-3.58e-08	4.86272e-08	0.0257316	-0.0005189
	0.0514958		-8.58e-09	0.019437	-3.21e-10	0.00134891	-1.85e-08	-2.08e-08	-0.0368683	4.92165e-09	-2.11e-09	-2.22e-08	0.131801	0.0188227	-2.87e-08	-0.0076107	-2.8e-08	-0.0257637	-0.0203623	-5.42e-08	-4.46e-10	-1.57e-08	0.0355471	-0.0003918	-0.0437943	-0.0160887	0.00321138	-1.68e-09	-0.0127736	-0.0936822	-3.4e-08	9.15471e-09	3.46386e-08	-1.28e-07	-3.6e-08	0.00063564	-0.0005289	-1.78e-08	2.01297e-08	0.0171351	8.70302e-09	1.58007e-10	-1.48e-08	1.6482e-08	1.73364e-08	4.71346e-09	-1.35e-08	-0.0310839	0.00653252
	0.0514958		2.26104e-08	-0.0353348	5.72296e-10	-0.0032534	-1.64e-08	2.74454e-08	-0.0575457	-3.34e-08	1.58074e-08	4.66914e-09	-0.0444958	-0.0184319	5.27761e-08	0.0224869	-8.1e-08	0.00999764	0.0221425	6.32491e-09	9.4547e-10	4.1943e-08	0.0173932	-0.0437572	-0.0949238	0.0178473	-0.0070524	-8.06e-09	-0.0054724	-0.0554559	6.31513e-08	1.54075e-09	-3.95e-08	3.24898e-08	-1.17e-09	-0.0020638	-0.0002087	8.98114e-09	-3.65e-08	-0.001227	-1.88e-08	3.05087e-09	3.24439e-08	-7.17e-08	7.28468e-09	5.25756e-08	-3.95e-08	0.0221493	-0.0180274
	0.0514958		-3.62e-08	0.0314551	-3.85e-10	-0.0024949	-3.17e-08	-1.72e-08	-0.0806793	-2.18e-08	-4.85e-09	1.61011e-08	0.00237216	0.00159593	1.82963e-08	0.00982797	-4.05e-08	0.00875663	0.00547544	-1.95e-09	-5.49e-10	1.17341e-08	-0.0431322	0.0406052	-0.013114	0.0231978	0.00015064	2.76217e-09	0.00993469	-0.0106209	-2.29e-08	1.41557e-08	4.48212e-08	-1.15e-07	-2.63e-08	0.00077688	-0.0023178	-1.77e-08	-4.91e-09	0.00764009	-1.07e-08	5.32341e-10	3.72511e-08	2.07645e-08	2.55213e-08	3.32559e-08	2.59552e-08	0.0246465	-0.0024122
	0.0514958		5.1215e-08	-0.0147528	2.43304e-10	-0.0118458	3.01035e-08	-1.91e-08	-0.0269117	-1.46e-08	-2.09e-08	-2.05e-08	-0.148688	-0.0018796	1.62229e-08	-0.0077984	5.91284e-08	-0.0233743	-0.0813117	1.38198e-07	-1e-10	1.15667e-08	0.00898979	-0.0522487	0.0301888	-0.0051396	-0.0029191	4.11628e-09	-0.0432855	-0.0095207	3.36557e-09	7.70864e-09	5.47214e-08	-5.27e-08	5.82141e-09	-0.0005541	0.00039878	-3.74e-08	-6.15e-09	0.0150186	-1.6e-08	-4.09e-10	-2.5e-08	-1.87e-08	-4.34e-08	1.47734e-09	-2.29e-08	0.0293035	0.00146127
	0.0514958		-5.95e-09	-0.0700969	5.32677e-10	0.0107819	3.94902e-08	2.53968e-08	0.0244742	-7.04e-09	1.76218e-08	3.06458e-09	0.0590509	-0.0084871	5.74853e-09	0.0386189	-1.62e-08	0.081233	-0.0054636	-9.41e-08	4.54473e-10	8.29359e-08	0.0304475	0.107534	0.0569818	0.0232104	-0.0026306	4.33509e-09	-0.0008181	0.0498914	-1.08e-08	1.35501e-08	5.23895e-08	1.22495e-07	6.41073e-08	0.0110163	0.00161009	-8.6e-09	3.47192e-08	0.0409967	-1.67e-08	2.5219e-10	2.96504e-08	-2.84e-08	9.33842e-08	1.63253e-08	-2.14e-08	0.0182817	0.00186218
	0.0514958		-3.64e-08	0.0216131	1.16323e-10	-0.0023936	3.76321e-08	1.3023e-08	0.0331037	6.54646e-09	-7.54e-09	1.89983e-08	0.0874987	-0.0026994	-2.18e-08	0.00031316	2.89714e-08	0.0214915	8.87162e-05	5.70739e-08	7.89118e-11	1.8134e-08	0.0156986	0.0302686	0.0410389	-0.0126944	0.00333569	5.87465e-09	0.029127	-0.0985977	-9.18e-09	1.03151e-08	3.78963e-08	2.85842e-08	-6.85e-09	0.0022251	0.00190109	2.63209e-08	5.62261e-09	0.0573911	4.64916e-09	-5.08e-10	-1.71e-08	3.39678e-08	-6.23e-08	-2.26e-08	4.67364e-09	0.0123034	0.00563534
	0.0514958		3.84379e-08	-0.130596	1.11133e-10	-0.0111017	3.68401e-08	2.35369e-08	0.0532779	5.39857e-08	-7.31e-09	1.60772e-09	-0.115365	0.0195821	-1.43e-08	-0.0251046	6.69809e-08	-0.0844853	0.0242787	-1.83e-08	1.0591e-10	-7.43e-09	0.0360011	-0.0200655	-0.0828554	-0.0409091	-0.0077841	6.26714e-09	0.0506035	-0.138371	-1.54e-08	-3.14e-08	-4.24e-08	1.12221e-07	5.28458e-08	-0.0096449	0.00145951	2.31946e-08	4.75524e-08	-0.0345245	-5.45e-09	-1.2e-09	-4.57e-08	-1.33e-08	-8.24e-08	-1.18e-08	-1.98e-08	0.01477	0.0003438
	0.0514958		2.03613e-08	-0.087836	2.93829e-11	-0.0098147	5.99101e-10	1.26465e-08	-0.0097606	8.86954e-09	-4.12e-08	-1.83e-08	-0.0523178	0.0126848	1.82678e-08	-0.020599	5.6714e-08	0.0350316	0.0180158	8.15747e-08	-3.94e-10	-2.99e-08	0.0178183	-0.010593	0.0892992	-0.0057736	-0.0023795	2.58454e-09	-0.032155	-0.197154	1.97085e-10	-2.69e-09	-2.06e-08	-3.46e-08	6.68569e-08	-0.0071085	0.00165236	-3.57e-08	-1.96e-08	-0.0400196	-1.18e-09	-3.07e-09	7.52424e-09	-4.41e-08	-3.97e-08	1.08313e-07	7.35792e-08	0.0268513	-0.0089043
	0.0514958		-2.58e-08	-0.0919368	4.73972e-10	0.0139392	3.51654e-08	-1.91e-09	0.030357	8.23673e-09	4.6546e-08	6.87077e-10	0.0687262	0.026613	1.83352e-08	0.0179966	1.73923e-08	0.00907442	0.0153719	-1.92e-07	-2.15e-10	2.60186e-08	0.0473621	0.0815254	-0.0792262	0.0571535	-0.0009581	-6.92e-09	-0.017254	-0.0585593	-1.37e-08	8.20608e-09	-5.83e-08	1.05729e-07	5.02722e-08	0.00674702	0.00136436	-2.58e-08	-4.47e-08	-0.0318131	-9.68e-09	-5.14e-09	2.55113e-08	1.94331e-08	1.57545e-07	4.38124e-08	-7.77e-08	0.0125509	0.0372835
	0.0514958		3.8802e-08	-0.0636662	6.49463e-11	-0.0141335	1.69639e-08	2.37563e-08	0.0367654	4.38604e-08	-8.74e-09	1.77954e-09	-0.125409	-0.0348548	5.67427e-08	-0.0173375	-8.52e-08	-0.0410135	-0.063899	1.35957e-07	1.94864e-12	-1.05e-07	0.0642883	-0.0354899	-0.0835328	0.0115955	-0.0076273	-7.23e-09	-0.0316005	-0.0461399	-1.57e-08	-2.18e-09	-3.83e-08	-1.11e-08	-2.51e-08	-0.0097377	-0.0003478	-2.76e-08	-7.65e-08	-0.0350306	-1.91e-08	1.5437e-09	2.74133e-08	-3.53e-08	2.35599e-08	2.64229e-08	6.81e-08	0.0151842	-0.0151814
	0.0514958		4.02143e-08	-0.0341821	-7.03e-10	0.00266156	3.8365e-08	-3.2e-08	0.011844	1.11482e-08	3.19047e-08	9.08884e-10	-0.074495	-0.0388022	-6.47e-08	-0.0401828	3.53281e-08	-0.146086	-0.0065728	-1.41e-07	-3.27e-11	3.55903e-08	-0.0349936	-0.0373967	-0.0801006	-0.0701398	-0.0031754	-1.72e-09	-0.070144	-0.150587	-1.69e-08	-7.52e-09	-5.76e-08	-1.92e-07	5.51892e-08	0.00491159	0.00154616	3.67152e-08	9.05276e-09	-0.0324663	1.2909e-08	1.14697e-09	-3.45e-08	-1.03e-07	-7.98e-08	-6.41e-08	-9.9e-08	0.0167907	0.00592408
	0.0514958		1.05961e-08	-0.0663242	3.34253e-10	-0.0119792	2.48723e-08	2.33639e-08	0.0344057	1.08758e-08	-1.6e-08	1.47219e-09	-0.0286982	0.00868039	4.79789e-08	-0.0091063	-3.4e-08	-0.0474828	-0.0243325	1.97476e-07	-5.75e-10	-8.49e-08	0.03095	-0.0346106	-0.0823212	0.0115975	-0.0078107	-7.14e-09	-0.0337535	-0.126764	9.83104e-08	9.52538e-09	-6.9e-08	1.11265e-07	1.61181e-08	-0.0095716	-0.0007947	-5.35e-09	-7.87e-08	-0.0341254	-1.37e-08	2.60395e-09	2.68782e-08	4.2738e-08	-1.79e-08	2.85841e-08	-1.74e-08	0.0144433	-0.0118813
	0.0514958		-3.58e-08	-0.0044809	-1.65e-10	0.00406453	3.54723e-08	-2.12e-08	0.0915741	3.2548e-08	-1.51e-08	-1.54e-08	0.105927	-0.0002647	-5.59e-08	-0.0386514	6.26296e-08	-0.030427	-0.0100114	-2.39e-07	7.03318e-11	1.01995e-07	-0.0415714	-0.032847	0.0751542	-0.0335789	0.00035917	1.08023e-08	-0.0555505	-0.0106986	-1.4e-08	-1.51e-08	1.07207e-09	-3.94e-08	5.07438e-08	-0.0022525	0.00138179	3.4338e-08	3.00603e-08	0.0157029	5.98491e-09	1.22827e-09	-7.26e-08	1.20976e-08	-7.55e-08	-8.92e-08	6.80144e-09	0.0129575	0.010502
	0.0514958		3.24409e-08	0.0904898	-1.95e-10	0.00863268	2.54923e-08	1.9924e-08	0.135863	3.39435e-08	-2.76e-08	-1.22e-09	-0.008882	-0.0342792	-2.95e-08	0.00134123	-7.36e-08	0.105928	0.0331487	-7.79e-08	1.96637e-09	-4.35e-08	-0.0462996	0.0391479	0.134612	-0.0448553	0.00106139	4.51476e-09	-0.0789883	-0.117405	-1.02e-08	-2.13e-08	3.40491e-08	9.22637e-08	-2.41e-08	-0.0042	0.00116701	-2.26e-08	4.41737e-08	-0.0354693	1.3907e-08	5.11787e-09	2.21874e-08	-8.33e-08	-8.37e-08	-5.41e-08	5.83907e-08	0.00794866	-0.0264934
	0.0514958		4.63328e-08	0.00899694	-3.18e-10	-0.0093454	-3.35e-08	-2.55e-08	-0.0208489	2.62039e-08	-2.08e-08	-5.52e-09	0.0455026	0.0208476	-4.43e-08	-0.0290866	-9.04e-08	-0.0738781	-0.0484785	1.33633e-07	2.59492e-10	-4.74e-08	-0.0243192	-0.0456572	0.0442149	-0.0050269	0.00415648	9.29867e-09	-0.0093629	-0.0394641	4.12066e-08	3.17592e-09	-7.29e-09	-1.25e-07	-2.46e-08	-0.010479	-0.0014042	-2.35e-08	-4.09e-08	-0.0583884	1.06068e-08	4.06989e-09	-3.9e-08	-3.25e-08	-3.42e-08	-2.8e-09	7.25368e-08	0.0184905	-0.0026182
	0.0514958		-6.79e-08	0.0603487	4.4554e-11	-0.0057365	-4.97e-08	2.6541e-08	0.00230589	-2.18e-08	1.01127e-08	3.96081e-09	-0.260683	-0.0233357	1.55887e-08	-0.0057706	6.58843e-08	-0.0226184	-0.0284516	4.71765e-08	-4.45e-10	3.28308e-08	0.0284478	-0.0417306	-0.0921315	-0.0736493	-0.0010201	-7.86e-09	0.0155861	0.0544349	-1.97e-08	-6.6e-09	5.16589e-08	1.28816e-07	-6.18e-08	0.0037959	-0.0032186	6.84118e-09	-3.03e-08	-0.0192287	-2.41e-09	-1.19e-09	6.65352e-09	-2.56e-08	-6.27e-08	1.39925e-08	-5.63e-08	-0.0135589	-0.0029847
	0.0514958		9.19757e-09	0.0342872	8.87818e-11	-0.0063356	-1.6e-08	2.44536e-09	-0.0283028	-3.34e-08	4.0077e-08	4.66618e-09	-0.188364	-0.0421315	3.02654e-08	0.0190101	6.41697e-08	-0.0390274	-0.07248	4.03908e-08	-8.87e-10	-1.47e-08	-0.0020459	-0.0437487	-0.0949121	0.00981104	-0.0020252	-5.11e-09	-0.06432	0.0580108	-2.1e-08	1.71435e-08	2.58879e-08	1.49113e-08	1.01954e-08	0.010302	0.0017858	5.35248e-09	-9.64e-09	-0.043822	-1.62e-08	-2.63e-09	1.45112e-08	-3.73e-08	4.25031e-08	-2.74e-08	-7.26e-08	0.0221422	-0.0101157
	0.0514958		4.06635e-08	-0.104876	5.22637e-10	-0.0099586	3.87506e-08	2.48778e-08	0.0307501	1.05835e-08	4.70885e-08	2.65799e-09	-0.279933	-0.0148517	1.56038e-08	-0.0151152	5.77009e-08	-0.0259721	-0.0665104	5.15426e-08	-1.32e-09	2.22077e-08	0.0415221	-0.0380032	-0.0869957	-0.023903	-0.0081864	-7.48e-09	0.00791617	-0.100256	7.66075e-08	-4.29e-09	4.50772e-08	8.47946e-08	2.36383e-08	0.00516445	0.00105754	3.19477e-08	-5.48e-08	-0.0376178	-1.13e-09	-4.51e-09	2.89426e-08	-1.55e-08	3.42701e-08	8.39608e-08	-4.48e-08	0.0173016	-0.0013744
	0.0514958		-2.92e-08	0.0491088	-5.48e-10	-0.0204547	2.36524e-08	-5.51e-08	-0.0585576	-1.89e-08	-2.59e-08	-4.73e-08	-0.0460914	-0.0436304	7.35832e-08	0.00228784	-5.66e-08	-0.146131	-0.041837	2.76443e-07	-8.86e-10	-8.81e-08	0.0237138	-0.0142562	-0.0542761	0.00572441	0.0161187	-5.11e-09	-0.227401	0.00575238	-2.14e-09	4.83065e-08	1.95356e-07	-2.52e-07	3.25792e-08	-0.0057269	0.00071017	-1.52e-08	-4.09e-08	-0.0131724	1.93373e-08	4.03998e-09	1.44926e-08	-1.19e-07	-5.49e-08	9.74952e-08	4.40942e-08	-0.0027052	-0.026633
	0.0514958		2.44144e-08	-0.0751662	3.33304e-10	0.0106369	2.48025e-08	1.50883e-08	-0.0614786	1.31546e-08	-2.7e-08	-5.01e-09	0.196462	-0.0169985	1.3044e-07	0.0421167	-5.91e-08	0.162063	0.0932017	-3.95e-08	1.13185e-10	8.18868e-08	0.0459374	0.0737318	-0.005631	0.0888611	-0.0078306	-5.29e-09	-0.0016042	-0.0568058	-3.3e-09	-2.36e-08	-1.03e-07	6.55519e-08	-1.92e-09	-0.0060686	0.00077552	-1.63e-08	-2.88e-08	-0.0150345	-2.92e-09	4.19417e-09	1.55933e-08	-3.16e-08	-7.96e-09	1.00171e-07	4.17977e-09	-0.0011812	0.030251
	0.0514958		-9.88e-08	-0.0476853	3.73582e-10	5.57028e-06	-8.56e-09	-2.51e-08	-0.0690151	-2.21e-08	4.68629e-08	-2.34e-08	0.0205546	-0.0897363	1.00494e-08	-0.034348	-6.53e-08	-0.158716	-0.0485655	-1.59e-07	-1.01e-09	-7.23e-08	-0.0049077	-0.0207321	0.0155316	-0.0566452	-0.0010735	-5.76e-09	-0.197666	0.0172271	-6.28e-09	2.07871e-08	-2.54e-09	-1.83e-07	3.89066e-08	-0.0069501	0.00094412	-1.9e-08	-4.66e-08	-0.0198387	-1.6e-08	-2.79e-10	1.84332e-08	-5e-08	8.7249e-08	1.07074e-07	-3.44e-08	0.00275072	-0.0261521
	0.0514958		4.15253e-08	-0.0700969	5.32679e-10	-0.0017251	2.18032e-08	-3.76e-09	0.0582777	-8.2e-09	8.8293e-09	3.06466e-09	-0.115055	0.0220625	-2.99e-08	-0.0157365	9.0378e-08	-0.0310769	0.0159231	-2.12e-07	-1.35e-09	1.99402e-08	0.0510143	-0.0113478	0.00976845	-0.0715731	-0.0059999	3.89139e-09	-0.0311215	0.00059877	-2.85e-10	-6.37e-09	-2.69e-08	-1.94e-08	5.69186e-08	0.00708512	0.0016101	3.22765e-08	2.47273e-08	-0.0101783	1.19219e-08	-2.88e-09	-6.18e-08	1.44653e-08	-8.8e-08	-6.18e-08	-1.13e-07	0.0182818	-0.0217408
	0.0514958		4.33881e-08	-0.163486	5.54384e-10	-0.0099644	-6.35e-09	2.65192e-08	0.0176478	-1.04e-09	1.77398e-09	3.9437e-09	0.0689999	0.0352519	6.66085e-08	0.0100623	-9.35e-08	0.018508	-0.004211	7.97389e-08	-1.39e-09	-8.14e-08	0.062036	-0.0416817	-0.092064	0.00200881	-0.009248	-1.49e-09	-0.10489	-0.0584146	3.30026e-08	-1.94e-09	-8.55e-08	1.28695e-07	-2.7e-08	0.0031869	7.98601e-05	-5e-09	-6.11e-08	0.00478801	-1.61e-08	6.37769e-09	-7.54e-09	-2.96e-09	1.81786e-08	7.16894e-08	3.15327e-09	0.0204007	-0.0007877
	0.0514958		2.0336e-09	-0.118813	5.66839e-10	0.00071285	4.20069e-08	1.60487e-09	0.035347	9.75827e-09	1.27828e-08	4.44813e-09	0.287175	-0.0409538	-1.72e-08	-0.0088291	6.7901e-09	-0.0909276	0.032952	-5.93e-08	1.88577e-10	-5.76e-08	0.0486911	0.0329173	0.0107216	-0.0283975	-0.0060049	-7.99e-09	-0.101269	-0.0778355	1.60158e-08	-1.5e-08	-1.43e-07	-8.22e-08	6.0786e-08	-0.0111799	0.0017531	1.40994e-09	-6.43e-08	-0.0428901	-3.22e-09	-3.7e-09	3.20591e-08	6.3967e-09	7.8072e-09	-8.97e-09	-2.16e-08	0.0216166	-0.0144194
	0.0514958		4.07155e-08	-0.0244405	3.61498e-10	-0.0054011	3.87951e-08	1.65461e-08	0.0241583	2.44037e-08	4.01373e-08	2.6825e-09	-0.0383674	-0.0146855	7.68139e-08	0.0260034	-8.86e-08	0.0089681	-0.0471107	8.45393e-08	4.07326e-10	1.14156e-07	-0.0423344	0.0182	-0.0612696	0.0315314	-0.0090958	-1.87e-09	0.0314228	-0.161003	-1.74e-08	-2.18e-08	-5.52e-08	1.19801e-07	5.58503e-08	0.00247725	0.0015706	1.26437e-08	-2.39e-08	-0.0183974	-2.11e-08	1.93734e-09	-1.19e-08	1.67935e-08	1.01819e-07	-6.76e-10	7.10207e-08	0.0173607	0.00083324

## Sheet: figure5
(a) HPC Frequency per Epithelioid Cases					Non-epithelioid Cases
	HPC	Frequency	Log Hazard Ratio		HPC	Frequency	Log Hazard Ratio
	0	0.0159316	6.85771e-08		0	0.0360491	-2.01e-08
	1	0.00635065	-0.0538808		1	0.0084453	-0.0363565
	2	0.0126989	0.0798839		2	0.0134298	-2.97e-08
	3	0.022421	-0.0014823		3	0.0206526	-0.0326205
	4	0.0207051	-6.63e-08		4	0.0250873	-4.75e-09
	5	0.0135343	-2.58e-09		5	0.0164366	9.514e-09
	6	0.0110362	0.0401028		6	0.00915613	0.0213959
	7	0.0258118	-1.93e-07		7	0.0147758	0.0132979
	8	0.00829793	-4.93e-08		8	0.0279403	7.68629e-08
	9	0.00561807	-5.63e-09		9	0.0067183	-5.96e-09
	10	0.0115807	-0.012383		10	0.0295666	-0.108434
	11	0.0294774	-0.0252256		11	0.0384817	-0.0564793
	12	0.0382818	0.0769458		12	0.0277988	-4.69e-08
	13	0.067873	0.0267042		13	0.0287504	4.07995e-08
	14	0.00632434	-3.84e-08		14	0.0300634	0.028488
	15	0.0820558	8.2412e-08		15	0.0246243	0.055183
	16	0.025151	6.02432e-08		16	0.00731123	0.0373187
	17	0.0259926	0.0470565		17	0.0180616	-1.2e-08
	18	0.0253308	0.0543741		18	0.0156669	-3.33e-08
	19	0.0303036	-0.0441864		19	0.035121	-1.32e-08
	20	0.0345666	-2.67e-08		20	0.0309082	0.0632592
	21	0.0129255	0.0149864		21	0.00419814	0.0430849
	22	0.0387232	0.0147888		22	0.0129434	0.0576915
	23	0.0508412	0.0862115		23	0.0254882	1.93689e-08
	24	0.0287078	-6.53e-08		24	0.0303468	-0.0208795
	25	0.0278342	-3.65e-08		25	0.0445884	1.59792e-08
	26	0.0303217	-0.156354		26	0.0389895	-6.25e-08
	27	0.00304011	-0.0967587		27	0.00440444	-0.0134971
	28	0.0128255	0.0234159		28	0.0113272	-5.81e-08
	29	0.0559799	-1.07e-08		29	0.051797	8.80217e-09
	30	0.0225375	0.0389958		30	0.0203242	-8.9e-08
	31	0.00852206	-8.28e-08		31	0.00914214	-3.3e-08
	32	0.0131698	-0.0093214		32	0.0172387	-2.56e-08
	33	0.00659715	6.76563e-08		33	0.0120696	0.00656839
	34	0.00989611	-0.036539		34	0.0139896	-2e-08
	35	0.00582024	5.66039e-08		35	0.0214238	1.23467e-08
	36	0.016532	1.32934e-07		36	0.015865	-9.7e-08
	37	0.00589784	0.0173216		37	0.00694853	0.0390401
	38	0.0280905	4.84372e-10		38	0.0217381	-3.69e-08
	39	0.00815861	-0.0087071		39	0.0203523	0.0222123
	40	0.00741784	-1.71e-07		40	0.0197747	1.08556e-08
	41	0.0156483	3.14389e-08		41	0.0168449	-0.0001593
	42	0.0117228	0.0263449		42	0.0216512	1.85568e-08
	43	0.0184522	-0.0050917		43	0.0305373	-2.82e-08
	44	0.00580672	-0.0347745		44	0.0276387	-3.25e-08
	45	0.00389994	-1.28e-07		45	0.00754091	-0.0372038
	46	0.0312879	-0.0002373		46	0.0277922	-0.0225612

## Sheet: figure6
(a,b,c) TCGA Cases Metadata and HPC percentages
		Case ID	os_event_data	os_event_ind	0	1	2	3	4	5	6	7	8	9	10	11	12	13	14	15	16	17	18	19	20	21	22	23	24	25	26	27	28	29	30	31	32	33	34	35	36	37	38	39	40	41	42	43	44
	0	TCGA-UT-A88C	28.77	1	-1.78618	-0.228037	1.59821	0.611714	0.411043	-0.0369818	1.44264	0.565194	-1.09303	-2.86984	-0.687569	2.65647	-0.0814336	-1.78618	1.86448	0.905061	0.588724	-0.228037	-0.282104	1.14501	1.25834	-1.38072	0.261511	-1.78618	1.30486	0.159729	2.35695	-2.07386	-2.47933	2.74373	1.55491	-1.09303	-2.07386	-1.38072	-0.0814336	-1.38072	1.07602	-2.07386	-0.687569	0.986407	0.938398	1.32733	-3.17248	2.10052	2.14073
	1	TCGA-SC-A6LM	29.37	1	-2.43475	-1.19104	-2.43475	2.8694	0.195256	-2.43475	-1.19104	-2.43475	1.11155	-2.43475	0.418399	1.7534	2.36431	-1.19104	-1.19104	-0.497892	0.600721	3.36284	-0.0924265	0.600721	-1.19104	-2.43475	-1.19104	2.79795	2.14117	-1.19104	1.44802	-2.43475	-0.497892	1.51701	2.21016	-2.43475	1.64217	1.37391	1.00619	-0.0924265	2.59315	-1.19104	1.94446	-1.19104	-2.43475	3.15277	0.195256	-0.497892	-1.19104
	2	TCGA-TS-A7P8	15.23	1	2.00523	-1.90568	-0.191995	-1.90568	-1.90568	0.21347	2.44706	3.12219	-0.885142	-1.90568	-0.191995	-0.191995	0.21347	-1.90568	2.48215	3.49688	1.88745	-1.90568	-1.90568	-1.90568	-0.191995	-1.90568	4.36188	-0.885142	0.906617	1.41744	1.59976	-0.885142	-1.90568	4.67554	1.06077	-0.191995	-1.90568	1.88745	-1.90568	-0.885142	-1.90568	-0.191995	-1.90568	1.51275	1.41744	-1.90568	1.51275	-0.191995	1.06077
	3	TCGA-SH-A9CU	24.4	1	0.508547	-0.338751	-0.0510685	-0.338751	-2.38027	-0.744216	1.12759	0.57754	0.702703	-2.38027	-0.521072	2.23894	0.57754	-1.43736	-0.338751	-2.38027	-2.38027	-2.38027	0.434439	-0.0510685	1.87682	-2.38027	-1.0319	-0.521072	0.57754	3.72456	2.58799	-2.38027	-2.38027	0.702703	1.45301	-0.338751	-2.13051	1.16533	-2.38027	2.58799	1.16533	1.53305	-0.1846	-0.1846	2.68167	-0.338751	0.172075	3.98317	2.15995
	4	TCGA-3U-A98D	4.73	1	-2.42902	-0.404416	-3.04347	2.39461	1.08366	-2.35033	-2.42902	-2.42902	2.23973	-2.42902	1.71012	-0.645578	2.70273	3.07242	1.30033	1.91937	-0.099034	3.5316	2.54378	0.175403	1.73565	-3.04347	-2.42902	2.09233	1.61997	-2.35033	-0.270884	-2.42902	1.7187	0.670099	0.357724	-3.04347	0.134581	0.888353	0.323823	0.390514	0.620089	-0.558566	2.74342	2.09819	-2.42902	-2.35033	1.09966	-2.42902	0.0475695
	5	TCGA-LK-A4O4	31.63	1	-0.929272	-0.140815	0.828586	1.35311	-2.53871	0.0262391	0.16934	1.73796	-1.84556	-2.6815	1.50434	2.96255	1.50434	0.828586	-1.84556	0.957797	0.294503	1.07221	2.37394	0.294503	1.48664	-2.53871	-0.140815	-0.5928	1.70978	2.16177	0.862487	0.719386	-2.6815	3.13117	1.07221	-0.746951	-2.6815	-2.6815	-2.6815	-2.6815	-0.459269	0.719386	1.46862	-2.53871	2.57928	1.63568	-1.84556	1.65094	-1.4401
	6	TCGA-UD-AAC4	23.97	1	2.07724	1.06564	0.660175	-0.726119	-2.47208	0.372493	-0.0329719	-2.47208	0.660175	-2.47208	-1.41927	1.94803	0.372493	-0.726119	-2.47208	-0.320654	-2.47208	-2.47208	2.45193	-0.320654	2.47255	-0.0329719	-2.47208	-1.41927	1.41395	3.66214	2.26961	-0.0329719	-2.47208	1.71623	0.978629	0.372493	-2.47208	1.47111	-2.47208	0.190172	-1.41927	1.98193	-0.0329719	-0.320654	0.978629	0.190172	-0.320654	3.44827	2.78543
	7	TCGA-UD-AAC1	26.3	1	1.06155	-2.2301	0.42556	-1.77166	-1.77166	-1.07852	1.27286	1.31938	-0.673052	-2.2301	1.56054	2.25369	0.174246	-0.162226	0.626231	1.48643	-1.77166	-1.77166	2.95572	0.0200953	1.17277	-0.38537	1.7547	-2.2301	0.793285	4.02743	1.52417	-1.77166	-2.2301	1.7547	-0.162226	-2.2301	-2.2301	-0.673052	-2.2301	-1.77166	-0.162226	1.22407	-2.2301	-0.673052	3.23897	2.69424	-1.77166	3.77741	-1.07852
	8	TCGA-TS-A7P3	22.97	1	2.24031	1.37808	0.998595	-1.56635	-2.36947	-1.56635	1.42938	-0.467742	-2.36947	-2.36947	-2.36947	3.94303	0.63087	1.47817	-0.18006	2.21783	0.513087	-2.36947	1.20623	-0.873207	1.65252	2.28379	1.37808	-0.873207	1.47817	3.72695	2.01716	-2.36947	-2.36947	1.56914	0.513087	-1.56635	-2.36947	0.225405	-2.36947	-1.56635	-1.56635	2.80309	0.0430833	0.63087	-0.18006	-1.56635	0.225405	0.998595	-1.56635
	9	TCGA-TS-A7P1	18.77	1	-1.75294	0.0388232	-2.66923	0.192974	2.11826	-2.66923	-0.366642	0.192974	1.2428	-2.66923	-1.75294	1.38256	2.23605	2.79036	-2.66923	1.85798	1.1915	-1.05979	0.73197	1.7128	1.33811	0.444288	-1.05979	2.35794	2.64151	1.61436	1.08028	-1.05979	-2.66923	2.43672	1.91063	-2.66923	1.42512	0.0388232	-2.66923	-1.75294	-0.366642	1.74357	2.68971	-1.05979	0.326505	-2.66923	0.886121	-1.05979	-2.66923
	10	TCGA-LK-A4O7	11.67	1	2.72224	-1.24805	-0.554905	1.05453	-2.5157	-2.5157	1.64232	-1.24805	1.64232	-2.5157	-0.14944	1.97082	-0.554905	-0.14944	1.23685	0.138242	-2.5157	0.138242	1.93	1.88744	2.795	1.05453	-0.14944	-2.5157	0.138242	3.6792	1.14984	-2.5157	-0.554905	1.14984	-1.24805	-2.5157	-1.24805	1.23685	-2.5157	1.05453	0.361386	2.91083	-1.24805	-1.24805	0.697858	-2.5157	-1.24805	2.62315	1.64232
	11	TCGA-SH-A9CT	14.97	1	3.34623	-1.96501	0.395961	-1.96501	-1.96501	1.28978	-0.702651	-1.80126	0.763686	-1.96501	-1.10812	3.67101	1.24326	-0.702651	0.906787	0.395961	-1.80126	-1.80126	1.78226	-1.10812	-0.00950387	-1.96501	-1.96501	-0.00950387	-0.702651	3.81551	1.83632	-1.96501	-1.96501	-0.00950387	1.28978	0.278178	-1.96501	-0.702651	-1.96501	0.596632	-0.191825	2.55545	-1.80126	0.278178	3.01092	-0.00950387	-1.80126	1.78226	4.65707
	12	TCGA-MQ-A6BL	11.1	1	1.6356	-0.561627	1.83627	-2.3193	0.824667	-2.3193	2.4341	2.93488	-2.3193	-2.3193	-2.3193	1.6356	0.824667	0.13152	-2.3193	2.90411	2.48289	-2.3193	1.6356	1.23013	1.04781	1.74096	3.48142	-0.561627	-2.3193	3.26701	1.23013	-2.3193	-0.561627	2.48289	2.69647	-2.3193	0.13152	-2.3193	-0.561627	-2.3193	0.13152	-2.3193	-2.3193	-2.3193	0.13152	1.38428	-0.561627	1.51781	-2.3193
	13	TCGA-LK-A4O0	6.17	1	1.48163	-0.499368	0.512233	-0.276224	-2.1682	-1.19251	0.886927	-0.78705	-2.1682	-2.1682	0.512233	1.05878	1.69786	1.82791	-2.1682	2.85927	1.44654	1.89853	1.33321	0.599245	4.69636	2.12167	3.11828	1.11007	0.947551	3.4026	1.00471	-2.1682	-2.1682	1.05878	-0.0939026	-2.1682	-1.19251	-2.1682	-2.1682	-2.1682	-0.276224	-1.88566	0.416923	-0.78705	-0.0939026	-0.78705	-0.78705	0.679287	-1.88566
	14	TCGA-UD-AAC7	13.53	1	0.866534	-1.65996	2.60113	-1.65996	-1.65996	-1.65996	3.61807	2.76365	-1.65996	-1.65996	-1.65996	2.16582	-1.65996	-1.65996	1.84736	2.33287	0.866534	-1.65996	-1.65996	-1.65996	1.15422	-1.65996	4.14995	-1.65996	1.15422	5.07619	1.84736	-1.65996	-1.65996	3.32327	0.461069	-0.232078	-1.65996	-1.65996	-1.65996	-0.232078	-1.65996	-0.232078	-1.65996	-1.65996	2.9868	-0.232078	-1.65996	3.32327	-0.232078
	15	TCGA-TS-A7PB	32.73	1	1.09576	1.62639	-0.51368	0.179467	-2.78669	-2.78669	-2.78669	0.584933	2.05127	-1.20683	-2.78669	2.64332	0.584933	-0.51368	2.05127	-0.108215	-2.78669	1.19107	0.402611	2.62181	2.28968	-2.78669	-1.20683	-0.108215	1.68354	2.66437	0.402611	0.739083	-2.78669	2.16047	0.584933	-2.78669	0.584933	-0.51368	-2.78669	1.50122	-1.20683	-0.108215	-0.108215	1.19107	0.990398	1.27808	-0.51368	1.09576	0.584933
	16	TCGA-SH-A7BC	24.23	1	-0.0581647	-0.0581647	-1.84992	-1.15678	0.547971	-0.751312	1.88775	0.715025	3.32623	-2.49606	-1.84992	1.04045	0.095986	-1.84992	3.27997	0.634982	-0.46363	-2.49606	-0.46363	-2.49606	2.17543	-2.49606	1.32813	-0.751312	0.3473	2.48081	0.858126	-2.49606	-2.49606	3.40757	1.83896	-0.751312	-1.15678	0.547971	-1.15678	1.81364	-1.15678	1.48228	-0.46363	2.36958	2.39857	-0.240486	-0.0581647	0.3473	-1.84992
	17	TCGA-TS-A8AY	15.63	1	0.150799	-0.136883	-1.95033	-1.95033	0.150799	-1.2355	1.06709	1.06709	3.5603	-1.95033	2.50217	1.47256	-0.136883	-1.95033	2.98401	-1.2355	0.373943	-1.95033	-1.95033	-0.136883	1.98338	-1.95033	-1.95033	-1.95033	2.06034	2.1657	1.53709	-1.95033	-1.95033	3.99025	-0.136883	-1.95033	-1.95033	1.06709	-1.95033	4.45486	-0.542348	-0.542348	-1.95033	2.1318	3.49189	-0.542348	-1.95033	1.94256	1.59772
	18	TCGA-UT-A97Y	4.8	1	-1.59746	-1.59746	-2.09592	-0.498848	-2.09592	-2.09592	-0.498848	-2.09592	-1.59746	-2.09592	0.887447	2.67921	1.9289	3.63898	-2.09592	2.72003	0.705125	-0.498848	3.28534	-0.904313	0.34845	2.35378	0.194299	1.98606	1.23575	2.2092	0.34845	-0.498848	-0.211166	0.0119778	-0.498848	-2.09592	-2.09592	0.800435	-2.09592	-2.09592	0.34845	0.481981	1.66064	-0.498848	-0.904313	3.36538	1.49358	-2.09592	-2.09592
	19	TCGA-3U-A98G	21	1	-1.2811	-0.36481	-1.97425	-1.2811	-2.62298	-1.97425	0.858965	0.105194	1.5811	-2.62298	2.21541	1.32159	1.99604	3.082	0.222977	2.85407	1.20381	-1.97425	-0.36481	-0.36481	1.78695	0.510659	-0.182489	2.69858	1.78695	-1.2811	1.24463	-1.97425	-2.62298	1.71463	1.39305	-2.62298	0.105194	1.68931	-2.62298	-0.182489	0.590701	-1.2811	1.63667	0.590701	-2.62298	-0.875636	3.07561	0.510659	0.222977
	20	TCGA-UD-AAC6	15.2	1	3.29996	1.39379	2.88771	-1.00411	-1.00411	0.382187	1.76848	0.941803	-1.00411	-2.42562	-2.42562	2.78008	1.07533	-0.31096	-0.31096	0.941803	1.07533	-2.42562	0.094505	-1.00411	2.36319	-2.42562	0.605331	-1.00411	1.70394	2.63348	2.63348	-2.42562	-2.42562	3.00323	1.19312	-2.42562	-2.42562	-1.00411	-2.42562	-1.00411	-2.42562	0.605331	-2.42562	0.382187	1.29848	0.382187	-2.42562	2.98488	1.19312
	21	TCGA-TS-A7OU	55.83	1	1.36165	-1.47156	-1.47156	0.831023	4.82186	-0.085268	-1.47156	-1.83019	-1.83019	-0.778415	-0.778415	2.02495	0.320197	-1.47156	-1.47156	-1.83019	-1.83019	-0.37295	0.137876	3.83671	2.57149	-1.47156	-1.47156	-1.83019	-1.83019	0.831023	2.63931	-1.83019	-1.83019	0.137876	1.78653	0.607879	4.17741	-1.47156	3.00577	-1.47156	1.66393	-1.83019	-1.47156	0.137876	-1.47156	0.831023	-1.47156	1.09339	1.01334
	22	TCGA-TS-A7P0	42.03	1	4.21122	-1.7361	-1.7361	-1.7361	-1.7361	-1.7361	2.1912	-1.7361	3.12276	-1.7361	-1.7361	2.84513	-0.373748	-0.373748	2.67077	1.01255	0.319399	-1.7361	0.319399	-1.7361	-1.7361	2.45947	1.01255	-0.373748	-0.373748	4.93946	-1.7361	-1.7361	-1.7361	0.724864	0.319399	-1.7361	-1.7361	2.39884	-1.7361	-0.373748	-1.7361	3.59654	-1.7361	3.12276	0.724864	-1.7361	1.41801	0.319399	2.3343
	23	TCGA-TS-A7OY	8.5	1	3.46162	0.173214	-1.43622	-2.35594	-2.35594	-2.35594	0.643217	-0.337612	-2.35594	-2.35594	-2.35594	2.41392	0.509686	-0.743077	-0.743077	1.96497	3.07464	-2.35594	2.11912	0.173214	1.74183	3.27331	2.70691	1.27183	0.761	2.9705	1.69927	-2.35594	0.173214	1.89598	1.93107	-2.35594	-2.35594	-1.43622	-2.35594	-2.35594	0.509686	1.78265	-2.35594	1.50821	-0.337612	-1.43622	-1.43622	0.643217	2.09014
	24	TCGA-LK-A4NZ	8.13	1	-2.36702	-2.36702	-2.36702	1.84394	-0.830207	-1.52335	-2.36702	-2.36702	2.8711	-2.36702	0.422556	2.19022	1.6547	0.779231	0.086084	-1.52335	-1.52335	2.85867	0.556088	1.30986	0.874541	1.47238	-1.52335	3.13061	0.673871	0.874541	1.1847	-2.36702	3.80936	0.086084	1.61214	-1.52335	-1.52335	-0.13706	-2.36702	-2.36702	2.5197	0.961553	0.556088	2.34785	-2.36702	0.961553	2.5197	-2.36702	-1.52335
	25	TCGA-3H-AB3S	12.83	1	0.98058	-0.906489	-1.82278	-0.213342	1.81481	-1.82278	-1.12963	-2.51593	3.3674	-2.6894	0.12313	2.80708	1.93842	2.20257	0.619567	1.52712	0.317286	-0.318703	-1.41731	1.24527	1.64296	0.12313	-0.906489	1.09499	1.90291	0.192123	1.4159	-2.6894	-2.6894	0.949809	0.98058	-2.6894	1.06759	0.91806	-0.906489	-1.41731	0.317286	0.91806	1.70358	1.54452	-2.6894	-2.51593	2.61397	-2.51593	-0.906489
	26	TCGA-TS-A7OZ	28.13	1	-0.143698	-0.549163	-0.261481	-1.24231	-2.34092	-2.34092	-0.261481	0.0569729	-0.954628	-2.42214	-1.64778	0.877953	0.65481	-1.24231	0.65481	0.492291	1.80221	-1.64778	1.02637	-0.954628	0.367128	0.0569729	2.0411	1.66641	0.431666	0.65481	1.53028	-1.24231	-2.34092	2.42976	3.4274	0.367128	-2.42214	-0.954628	-2.42214	-2.34092	2.26425	1.15559	0.298135	1.06028	0.75012	0.877953	-1.64778	4.06431	3.18851
	27	TCGA-LK-A4O6	14.93	1	-0.581074	-2.65372	0.112073	0.399755	3.46781	-2.65372	-1.67969	0.959371	2.32765	-2.65372	-1.67969	1.53919	1.31605	1.31605	0.885263	1.84667	1.0929	0.399755	-0.293392	1.68761	0.399755	-0.293392	-0.986539	1.81682	1.36484	-2.65372	0.80522	-2.65372	-1.67969	2.83117	0.399755	-1.67969	1.61615	0.622899	2.67702	-0.986539	1.41136	-2.65372	-0.986539	2.00919	-2.65372	-0.0702484	1.31605	-2.65372	-1.67969
	28	TCGA-SC-A6LN	13.8	1	-2.33343	0.374617	-1.23482	0.231516	-0.723996	-0.723996	-0.947139	-0.136209	2.25153	-2.60954	1.42777	0.611005	2.56441	3.44731	0.439155	1.7441	0.924663	-0.387523	-0.253992	-0.0308484	1.40424	-1.23482	-1.23482	3.0089	2.23091	-2.33343	1.1323	-0.541674	-2.60954	0.662299	1.88607	-2.60954	-2.33343	1.30415	-1.64029	-0.0308484	0.662299	-0.947139	2.60104	1.19293	-2.33343	-1.64029	2.42874	0.439155	-0.947139
	29	TCGA-LK-A4O5	12.9	1	3.12002	1.65368	-2.25326	-2.25326	-2.25326	-0.831225	0.778213	-0.831225	1.73372	-2.25326	0.267387	1.366	-0.831225	-2.25326	2.80636	-0.138078	-0.831225	-2.25326	-2.25326	-0.138078	3.32766	-2.25326	-2.25326	0.55507	1.24822	0.778213	2.77969	-0.831225	-2.25326	2.72412	1.47136	-2.25326	-2.25326	1.80783	-2.25326	1.24822	0.55507	0.55507	0.55507	2.00199	1.366	-2.25326	0.778213	3.19413	3.81317
	30	TCGA-LK-A4NY	5.6	1	4.114	-0.48867	2.07628	-2.28704	-2.28704	-1.87496	0.522931	-1.87496	0.958249	-2.28704	-1.87496	2.88721	-1.18182	0.0709457	1.21608	0.689985	1.01541	-2.28704	1.97518	-0.776352	2.49448	2.84353	1.99624	-0.265527	-1.87496	3.68186	1.38313	-2.28704	-2.28704	1.49233	1.49233	0.522931	-1.87496	-1.87496	-2.28704	-2.28704	-0.776352	0.32226	-1.18182	2.26817	0.204477	0.427621	0.32226	0.958249	-0.265527
	31	TCGA-TS-A7P7	19.7	1	0.425583	-2.51941	-0.162203	1.66235	-1.77164	-2.51941	1.59565	2.09956	-2.51941	-2.51941	-1.77164	1.11873	0.3078	0.174269	-1.07849	2.19865	1.48646	-0.673029	-0.385347	1.1728	2.8918	0.530944	3.93547	-0.385347	0.0201182	2.77165	0.530944	-2.51941	0.3078	2.27141	1.75472	-2.51941	-2.51941	-1.07849	-1.77164	-1.77164	1.81188	-1.77164	-0.162203	0.3078	0.626254	0.3078	0.0201182	1.22409	-0.673029
	32	TCGA-SC-A6LQ	9.9	1	-2.08847	-1.0855	-1.0855	1.47945	3.61499	-2.08847	-2.08847	-2.08847	3.59664	-2.08847	2.69869	0.860415	0.993946	-2.08847	4.24722	-2.08847	-2.08847	0.300799	-2.08847	1.68709	1.3124	-2.08847	-1.0855	-2.08847	0.013117	-2.08847	0.300799	-2.08847	-2.08847	2.00555	0.706264	-2.08847	2.38024	0.013117	0.993946	1.95903	-0.392348	-1.0855	-0.392348	2.93986	1.39941	-2.08847	0.706264	2.24671	2.95756
	33	TCGA-3U-A98E	-	0	-1.79853	2.40331	-1.79853	-0.774748	-1.79853	-0.0816013	-0.774748	3.63197	1.01701	-1.79853	1.52784	3.33613	-0.774748	-1.79853	-0.0816013	-1.79853	-1.79853	-1.79853	0.323864	-0.774748	-0.774748	-1.79853	-1.79853	-1.79853	3.73611	2.31629	1.01701	3.87921	-1.79853	3.15708	-0.774748	-1.79853	-1.79853	1.71016	-1.79853	2.26977	-1.79853	-1.79853	-1.79853	-1.79853	4.07728	0.834689	-1.79853	3.39964	3.6197
	34	TCGA-SH-A7BD	15.3	1	0.647368	-0.268923	1.11737	-1.85553	-1.85553	0.136542	3.48058	1.11737	1.34052	-1.85553	-1.85553	2.53444	-1.85553	-1.85553	-0.268923	-1.85553	-1.85553	-1.85553	1.87114	-1.85553	1.67699	-1.85553	0.136542	-1.85553	-1.85553	4.04188	2.43913	-0.96207	-1.85553	3.16506	1.43583	-1.85553	-1.85553	1.52284	-1.85553	3.58122	-1.85553	1.87114	-1.85553	-1.85553	3.32839	1.11737	-1.85553	4.50599	1.11737
	35	TCGA-UT-A88G	2.53	1	-2.37396	-2.37396	-0.0446299	-2.37396	-0.0446299	-1.14324	2.25796	1.56481	-1.14324	-2.37396	-2.37396	0.466196	1.15934	-0.450095	0.243052	2.29075	1.15934	-2.37396	0.466196	-0.450095	-2.37396	-1.14324	-0.0446299	-0.450095	1.56481	2.38312	1.99225	0.802668	-2.37396	3.21347	2.18896	-0.450095	-1.14324	2.70691	-1.14324	2.03481	-1.14324	-0.450095	-2.37396	-2.37396	2.57033	0.243052	1.15934	3.99842	2.03481
	36	TCGA-SC-AA5Z	-	0	-1.38441	-2.43637	0.918179	1.18054	0.561504	-2.43637	1.38818	1.01349	-0.285794	-2.43637	-0.691259	0.695035	2.9594	3.41961	1.91143	1.66012	1.01349	0.00188799	-1.38441	-0.285794	1.18054	-2.43637	2.04958	2.82029	2.64095	0.225032	2.58589	-2.43637	-2.43637	2.17094	0.918179	-1.38441	-0.285794	-1.38441	-1.38441	-2.43637	1.32364	-1.38441	3.42778	0.225032	-1.38441	-2.43637	0.00188799	-0.691259	-2.43637
	37	TCGA-YS-A95B	1.3	1	3.85298	-2.08658	1.14493	-2.08658	0.451787	-2.08658	2.53123	2.32359	1.83808	-2.08658	-2.08658	2.89413	-0.24136	-2.08658	-0.24136	1.14493	-2.08658	-2.08658	-0.24136	-0.24136	-2.08658	-2.08658	1.70455	-2.08658	0.451787	4.21299	2.15653	-2.08658	-2.08658	2.06122	3.05448	-2.08658	-0.24136	2.06122	-0.24136	1.83808	0.451787	3.01674	-2.08658	1.36808	0.451787	-2.08658	-2.08658	2.32359	-0.24136
	38	TCGA-UT-A88E	14.47	1	-2.42692	-1.21885	1.69892	-1.21885	0.167443	-0.525704	3.02248	3.14425	-1.21885	-2.42692	-1.912	1.08373	-0.120239	-2.42692	1.4553	0.978374	-0.120239	-0.120239	1.67152	-0.525704	-0.525704	-1.912	1.58451	-1.21885	-0.30256	3.28096	1.72559	-1.912	-2.42692	3.13786	1.3461	-1.912	-0.813386	-1.21885	-1.21885	2.01983	0.167443	0.572908	-1.21885	0.285226	2.90019	-0.30256	-1.912	3.15691	0.485897
	39	TCGA-3U-A98J	24.7	1	-2.56577	-0.956332	-2.59854	-2.56577	2.22172	-2.59854	-0.61986	-1.17948	1.93404	-2.59854	1.1478	0.378669	1.63892	1.66834	3.81435	2.33207	0.801526	-1.17948	0.324602	1.04515	1.32605	-0.61986	0.868217	0.14228	1.69691	2.55222	-0.368545	-2.59854	-2.59854	2.11636	-0.486328	-2.59854	1.1478	1.21842	-2.59854	1.24089	-1.87262	0.378669	0.0732875	2.09767	-0.167875	-1.87262	-0.61986	-2.56577	1.57736
	40	TCGA-ZN-A9VQ	-	0	-1.58956	-0.00203693	0.403428	-1.58956	-1.58956	-1.58956	-0.695184	-1.58956	-1.58956	-1.58956	-0.00203693	2.34934	1.38426	0.403428	-1.58956	1.09658	-0.695184	2.13803	5.50329	-0.695184	0.914254	-0.00203693	-1.58956	3.23664	0.403428	-1.58956	1.38426	-1.58956	3.60888	0.403428	-0.00203693	-1.58956	-0.695184	-0.00203693	-1.58956	-1.58956	2.52369	-1.58956	0.403428	-1.58956	-1.58956	3.27511	1.25073	-1.58956	-1.58956
	41	TCGA-UD-AABY	28.1	1	-1.17403	-1.17403	-1.17403	2.36762	-1.17403	-1.17403	-1.17403	-1.17403	4.38252	-1.17403	1.67447	-1.17403	-1.17403	3.62038	-1.17403	-1.17403	-1.17403	-1.17403	-1.17403	-1.17403	1.67447	-1.17403	-1.17403	3.46623	2.36762	-1.17403	1.67447	-1.17403	-1.17403	-1.17403	2.36762	-1.17403	1.67447	-1.17403	-1.17403	-1.17403	3.97706	-1.17403	5.41214	-1.17403	-1.17403	-1.17403	5.25799	-1.17403	-1.17403
	42	TCGA-3H-AB3U	27.53	1	-1.2997	-0.606555	2.25565	0.77974	-1.2997	-0.20109	2.41387	2.06759	1.91917	-2.47677	-0.606555	2.67059	0.309736	-2.47677	1.47289	0.492057	-1.2997	1.09819	-0.606555	0.646208	1.69603	-2.47677	-2.47677	-2.47677	2.13429	2.55045	2.1015	-0.20109	-0.606555	3.80624	-0.20109	-1.2997	-0.606555	-0.20109	-2.47677	1.99613	-1.2997	-1.2997	-2.47677	-0.20109	1.83579	1.09819	-2.47677	2.68928	-1.2997
	43	TCGA-UD-AABZ	6.57	1	1.29942	-2.26108	3.31433	-2.26108	-2.26108	0.606275	1.52257	1.70489	1.29942	-2.26108	-2.26108	2.21571	-0.0868719	0.606275	-0.0868719	3.09118	1.29942	-2.26108	0.606275	-2.26108	2.68572	-2.26108	0.606275	-2.26108	1.85904	-2.26108	3.00417	-2.26108	-2.26108	3.52405	2.39803	1.52257	-2.26108	2.31102	-2.26108	-2.26108	-2.26108	1.29942	-0.0868719	0.606275	-2.26108	1.01174	0.606275	1.01174	3.20896
	44	TCGA-TS-A8AS	26.5	1	-1.98704	1.74862	-1.98704	0.139184	-1.98704	-1.98704	-1.98704	0.139184	2.21863	-1.98704	3.43502	4.07101	2.62409	0.139184	-1.98704	0.139184	-1.98704	0.832331	1.52548	3.43502	3.94585	-1.98704	-1.98704	-1.98704	3.31724	-1.98704	2.44177	-1.98704	-1.98704	1.2378	0.832331	-1.98704	-1.98704	0.832331	-1.98704	0.139184	1.52548	-1.98704	1.93094	0.139184	-1.98704	2.91177	0.139184	0.139184	-1.98704
	45	TCGA-UT-A88D	27.43	1	-2.19921	3.27508	-2.19921	-2.19921	-0.987599	-0.987599	0.958311	0.958311	3.30286	-2.19921	-2.19921	2.50891	2.00813	1.84561	-2.19921	2.10344	1.49731	-2.19921	-2.19921	0.621839	3.18679	-0.987599	-2.19921	0.958311	3.12327	-2.19921	1.65146	2.10344	-2.19921	3.48974	2.34461	-2.19921	-2.19921	2.19045	-2.19921	0.111013	-0.294452	-2.19921	1.49731	1.4103	-2.19921	0.958311	2.53876	-2.19921	-2.19921
	46	TCGA-TS-A8AV	-	1	-2.4505	0.492267	-2.4505	2.68949	-2.4505	-2.4505	1.18541	0.492267	-0.606345	-2.4505	1.33956	2.1017	2.85939	2.4847	-2.4505	1.9586	-0.606345	3.3449	2.03271	1.18541	0.779949	0.0868018	1.33956	2.57171	1.87856	0.779949	0.0868018	-2.4505	0.0868018	2.61253	1.18541	-2.4505	0.492267	-0.606345	-0.606345	-2.4505	1.4731	-0.606345	2.97717	-2.4505	-2.4505	-2.4505	0.779949	-2.4505	-2.4505
	47	TCGA-MQ-A6BR	-	0	-2.26028	0.385647	-0.307501	-2.26028	-2.26028	-2.26028	1.88972	1.77194	1.07879	-2.26028	-2.26028	1.07879	1.07879	-0.307501	1.07879	1.63841	2.09039	-2.26028	1.88972	-2.26028	-2.26028	0.385647	-2.26028	1.48426	2.17741	2.82799	0.385647	-0.307501	-2.26028	2.82799	3.0247	-0.307501	-2.26028	3.27602	-2.26028	3.94099	-0.307501	-0.307501	-2.26028	1.88972	2.68823	-0.307501	-2.26028	1.99508	-0.307501
	48	TCGA-3H-AB3L	12.03	1	-1.77594	-1.77594	-1.77594	-1.77594	0.620128	-1.77594	0.620128	1.31327	4.60911	-1.77594	-1.77594	4.25771	1.71874	0.620128	-1.77594	-1.77594	0.620128	-1.77594	-1.77594	1.71874	0.620128	0.620128	-1.77594	-1.77594	1.31327	-1.77594	3.839	-1.77594	-1.77594	3.32818	2.22957	-1.77594	-1.77594	0.620128	-1.77594	1.31327	1.31327	-1.77594	3.01802	1.31327	-1.77594	-1.77594	2.92271	-1.77594	0.620128
	49	TCGA-XT-AASU	4.73	1	-1.44576	3.17655	-1.44576	-1.44576	-1.44576	-1.44576	-1.44576	-1.44576	-1.44576	-1.44576	-1.44576	-1.44576	3.8697	4.61164	-1.44576	4.40033	3.51303	-1.44576	-1.44576	2.66573	3.8697	-1.44576	-1.44576	4.40033	2.66573	-1.44576	3.17655	-1.44576	-1.44576	-1.44576	-1.44576	-1.44576	-1.44576	-1.44576	-1.44576	-1.44576	-1.44576	-1.44576	2.95341	2.26026	-1.44576	-1.44576	1.56711	1.56711	1.56711
	50	TCGA-NQ-A57I	0.67	1	-0.897365	-0.897365	-0.897365	-0.897365	-0.897365	-0.897365	4.48253	4.48253	-0.897365	-0.897365	-0.897365	3.78939	-0.897365	-0.897365	-0.897365	-0.897365	-0.897365	-0.897365	3.78939	-0.897365	-0.897365	-0.897365	-0.897365	-0.897365	-0.897365	-0.897365	-0.897365	-0.897365	3.78939	-0.897365	-0.897365	-0.897365	-0.897365	-0.897365	-0.897365	-0.897365	5.98661	-0.897365	-0.897365	-0.897365	-0.897365	-0.897365	-0.897365	4.888	-0.897365
	51	TCGA-MQ-A6BN	25.23	1	-0.627594	-0.627594	-0.627594	-0.627594	-0.627594	-0.627594	-0.627594	-0.627594	-0.627594	-0.627594	4.22029	6.01205	-0.627594	-0.627594	-0.627594	-0.627594	-0.627594	-0.627594	-0.627594	4.91344	-0.627594	-0.627594	-0.627594	-0.627594	-0.627594	-0.627594	-0.627594	-0.627594	-0.627594	-0.627594	-0.627594	-0.627594	-0.627594	-0.627594	-0.627594	-0.627594	-0.627594	-0.627594	-0.627594	-0.627594	-0.627594	5.60659	-0.627594	-0.627594	-0.627594
	52	TCGA-MQ-A6BS	20.27	1	4.26131	-2.24941	2.92153	-0.392652	-1.0858	0.523639	0.523639	0.0128129	2.2815	-2.24941	0.300495	2.44056	-1.0858	-2.24941	1.90993	0.300495	0.0128129	-2.24941	-2.24941	1.80457	1.39911	-2.24941	1.55326	-2.24941	0.70596	1.21679	3.05734	-2.24941	-2.24941	1.95872	2.09225	1.3121	-2.24941	0.860111	-2.24941	0.300495	-2.24941	-2.24941	-2.24941	2.34819	0.0128129	-2.24941	-0.392652	2.65187	2.57776
	53	TCGA-LK-A4NW	18.2	1	-0.412928	0.973366	-1.51154	0.237659	-0.49994	-2.89783	-0.59525	-1.2884	-0.412928	-2.94996	0.739751	2.50934	1.1095	2.24966	1.03399	0.685684	-0.125246	-0.818393	1.39262	1.40623	1.61302	-0.0646216	-0.59525	-0.332886	1.80265	2.50033	1.80265	-1.51154	-2.94996	1.54482	0.567901	-2.89783	-0.951925	-0.951925	-2.94996	-1.10608	-0.951925	0.469461	0.791044	0.43437	0.930806	0.685684	-0.818393	2.06501	1.19651
	54	TCGA-UD-AAC5	8.43	1	-2.28353	-2.28353	-0.726065	-0.0329176	-2.28353	-2.28353	0.372547	-2.28353	3.56439	-2.28353	1.57652	2.82928	2.73967	3.61774	1.83888	2.82928	-2.28353	-0.0329176	0.372547	-2.28353	2.53203	-0.726065	0.372547	-0.0329176	2.36498	-0.726065	2.21837	-2.28353	-2.28353	2.64123	1.21985	-2.28353	-2.28353	1.47116	-2.28353	1.21985	0.66023	1.06569	2.21837	-0.0329176	-2.28353	-0.726065	1.91299	-0.0329176	-2.28353
	55	TCGA-3U-A98F	17.87	1	-2.31102	-1.06415	-1.06415	-0.658686	-2.31102	-2.31102	1.61	1.33374	-1.7573	-2.31102	-2.31102	0.640597	1.53854	0.881759	-1.7573	2.51937	1.6439	-1.7573	1.70844	-0.658686	1.61	1.07591	3.51056	0.807651	1.70844	4.4018	1.07591	0.034461	-2.31102	2.33705	2.15472	-1.7573	-2.31102	0.034461	-2.31102	0.034461	0.807651	1.23843	-0.658686	0.034461	1.07591	0.034461	0.322143	1.82622	-2.31102
	56	TCGA-SC-A6LP	2.6	1	0.778323	-2.30575	1.47147	-1.30112	-0.607972	-0.895654	2.26841	1.00147	-1.30112	-2.30575	-2.30575	2.43655	1.09678	2.46008	-1.99427	4.21029	2.42457	-2.30575	-0.384828	-2.30575	-0.895654	0.570683	3.1297	1.14123	1.7434	1.00147	2.16462	-2.30575	-2.30575	2.50554	1.89755	-1.99427	-2.30575	0.570683	-2.30575	-2.30575	-1.30112	-1.30112	1.14123	1.18379	-0.202507	-2.30575	2.19539	2.01307	-0.0483561
	57	TCGA-ZN-A9VO	-	0	-2.1495	-1.2955	2.79885	-0.602351	-2.1495	3.66033	1.26945	2.28802	-1.2955	0.783944	-1.2955	1.00709	-0.602351	-2.1495	3.29962	-2.1495	-2.1495	-2.1495	-2.1495	2.20101	1.70023	-2.1495	-1.2955	-2.1495	0.783944	3.79825	2.90919	-0.196885	-2.1495	2.17024	1.00709	1.64894	-2.1495	-0.602351	-2.1495	2.92401	1.26945	-1.2955	-0.602351	-2.1495	2.67479	0.0907966	-2.1495	2.63633	0.31394
	58	TCGA-SC-A6LR	-	0	1.05311	-2.43336	0.542286	2.64235	-1.24947	0.829968	-2.43336	-0.150861	0.136821	-2.43336	-1.24947	1.92858	-0.556326	-2.43336	-0.556326	0.359965	-0.556326	1.84157	-1.24947	2.81097	-2.43336	-0.150861	0.696437	-1.24947	-0.556326	2.73951	2.11782	-0.556326	-0.556326	1.45858	0.136821	-0.556326	-0.150861	-1.24947	0.359965	-0.556326	2.62173	0.829968	-1.24947	0.542286	-1.24947	2.98463	-0.556326	0.542286	-2.43336
	59	TCGA-3H-AB3O	43.4	1	0.737742	-2.30141	3.57996	-0.0354479	-0.217769	0.737742	1.72814	3.60651	-2.30141	-2.30141	0.880843	2.33168	-1.13406	0.118703	-1.82721	1.21732	-0.217769	1.63853	-0.440913	2.28367	2.42129	-2.30141	1.46863	-1.13406	1.93399	-1.13406	2.49028	-0.440913	-2.30141	3.75629	0.81185	-0.728595	-0.0354479	-2.30141	-2.30141	-2.30141	0.118703	-2.30141	0.570688	-1.13406	-0.0354479	-0.728595	-2.30141	2.04399	-1.82721
	60	TCGA-NQ-A638	-	0	2.18169	-2.23856	-0.383263	-2.23856	-2.23856	0.309884	0.309884	-0.383263	1.00303	-2.23856	1.00303	3.05072	0.309884	0.715349	1.00303	2.18169	1.00303	-2.23856	0.309884	-0.383263	4.33524	-2.23856	0.309884	2.10164	1.00303	-2.23856	2.94894	-2.23856	-2.23856	3.01793	2.18169	-0.383263	-2.23856	0.715349	-2.23856	0.309884	1.22617	1.00303	-2.23856	2.01463	-2.23856	-2.23856	-2.23856	-0.383263	2.87483
	61	TCGA-TS-A7P6	9.43	1	1.63281	3.00335	0.246513	-2.51206	-0.446634	0.469656	0.246513	-1.13978	-1.13978	-2.51206	0.469656	2.07909	1.42517	1.25811	2.32595	2.22751	1.69343	-2.51206	-1.13978	0.651978	3.91646	1.63281	1.90474	0.469656	1.42517	0.469656	1.42517	-0.0411692	-2.51206	2.44374	-0.0411692	-2.51206	-2.51206	-2.51206	-2.51206	-2.51206	-0.446634	0.246513	0.93966	1.99571	-2.51206	-0.446634	-2.51206	-0.0411692	0.469656
	62	TCGA-YS-A95C	4.43	1	2.94309	-0.988738	1.26255	-0.988738	-1.68189	-1.68189	0.957172	0.264025	-0.583273	-2.34374	0.803021	2.32545	0.803021	-2.34374	3.55986	-0.583273	-0.988738	-2.34374	-1.68189	-0.988738	1.20849	-2.34374	0.264025	-1.68189	0.883064	3.19331	1.98168	-1.68189	-2.34374	2.81792	1.40916	0.515339	-1.68189	-1.68189	-1.68189	0.109874	0.71601	0.71601	-1.68189	0.803021	3.25259	-2.34374	0.397556	3.10561	2.44525
	63	TCGA-3U-A98H	38.53	1	-2.5774	0.00682765	-1.93908	-0.329645	-0.552788	-2.5774	0.458813	-1.24594	2.0499	-2.5774	1.52665	1.27979	1.31901	-0.552788	2.70531	-0.552788	-1.24594	-2.5774	0.363503	1.19641	1.31901	-2.5774	-0.329645	-0.329645	1.64444	3.7445	1.19641	-1.24594	-2.5774	1.86758	1.05665	-2.5774	-2.5774	1.19641	-1.93908	3.09787	1.00536	-1.24594	0.00682765	1.39312	2.12136	0.458813	-0.329645	1.6985	0.894131
	64	TCGA-LK-A4O2	1.9	1	0.818868	-1.65762	1.91748	-1.65762	-1.65762	0.12572	3.54345	0.531186	-1.65762	-1.65762	-1.65762	3.09613	-1.65762	-0.567427	0.531186	0.818868	-1.26057	-1.65762	3.68107	-1.65762	-1.65762	-0.567427	0.818868	-1.65762	-1.26057	4.9758	2.23593	-1.65762	-1.65762	2.58957	-0.567427	-1.65762	-1.65762	-1.65762	-1.65762	0.348864	-1.65762	2.453	-1.65762	-1.26057	3.31414	3.35455	-1.65762	4.07696	1.22433
	65	TCGA-ZN-A9VV	-	0	-2.72509	-1.13545	0.473992	0.404999	-1.54091	0.710381	0.250848	-2.23406	-0.847764	-2.72509	1.34946	2.07001	1.89308	2.10975	-2.72509	0.0685267	-1.54091	0.901436	1.55013	0.473992	1.34946	-2.72509	-2.72509	0.856984	1.32129	2.6932	2.72177	-2.72509	-2.23406	0.53853	1.69777	0.856984	-1.13545	0.810464	-2.72509	1.23168	2.48444	-0.288148	1.2923	-0.62462	-2.23406	0.599155	-0.154617	2.94209	0.984817
	66	TCGA-TS-A8AI	10.93	1	-0.466658	-1.15981	-1.15981	-2.51869	-2.51869	-2.51869	1.3251	-0.0611931	1.3251	-2.51869	-2.51869	2.13603	1.14278	1.88472	-2.51869	2.01825	1.40514	-2.51869	1.47925	-1.15981	1.23809	0.226489	0.786105	1.3251	2.01825	2.30593	2.47778	0.449633	-2.51869	2.47778	2.09829	-2.51869	-2.51869	-1.15981	-2.51869	1.23809	0.631954	2.73201	2.79144	0.631954	1.83593	-1.15981	0.449633	3.15768	-2.51869
	67	TCGA-SH-A7BH	8.1	1	-1.85042	-1.85042	0.467502	-1.85042	-1.85042	-1.85042	3.95386	1.56611	-0.63111	-1.85042	-0.63111	-0.63111	-0.63111	-1.85042	0.0620372	2.62699	-1.85042	-1.85042	2.25926	-1.85042	2.66473	-1.85042	1.76679	-1.85042	2.00795	4.44406	1.3148	-0.63111	-1.85042	2.77009	0.0620372	-1.85042	-0.63111	1.8538	-1.85042	3.42933	-1.85042	0.755184	0.755184	-0.63111	3.57358	-1.85042	-0.63111	3.81154	0.0620372
	68	TCGA-YS-AA4M	2.8	1	-0.0772891	0.615858	0.90354	-2.58009	-2.58009	-1.1759	1.22199	2.51298	0.433537	-2.58009	-1.1759	2.77534	2.04297	0.615858	-2.58009	-0.0772891	0.90354	-1.1759	-2.58009	0.210393	1.22199	-2.58009	0.433537	0.90354	2.1563	-0.482754	3.1679	0.90354	-1.1759	3.27845	2.35046	-2.58009	0.433537	-0.482754	-2.58009	-1.1759	1.02132	-2.58009	0.615858	0.615858	-1.1759	0.770009	-0.0772891	2.60829	-0.482754
	69	TCGA-ZN-A9VU	-	0	-2.10993	1.39923	-2.10993	-2.10993	4.61237	-2.10993	1.39923	-0.952146	2.72415	-2.10993	1.4902	0.300617	-0.0358554	-2.10993	0.657292	-2.10993	-2.10993	-2.10993	-2.10993	2.86557	1.57358	-1.64529	-2.10993	-2.10993	1.39923	0.839613	0.146466	0.146466	-2.10993	-0.258999	-0.952146	-2.10993	2.77355	-0.258999	2.41515	3.2299	0.752602	-2.10993	-2.10993	1.1273	1.91005	-0.258999	-0.546681	2.34369	2.24653
	70	TCGA-MQ-A6BQ	-	0	1.2079	-2.36401	-2.36401	2.6895	-2.36401	-0.401539	-0.401539	-2.36401	-2.36401	1.39022	0.697073	1.99636	2.16341	-0.401539	2.59419	-2.36401	-2.36401	1.6779	1.99636	1.54437	2.30651	0.984755	-2.36401	2.43167	-0.401539	-0.401539	3.28734	-2.36401	0.984755	0.291608	-2.36401	0.291608	1.90105	-2.36401	-2.36401	-2.36401	3.03245	-2.36401	-0.401539	0.291608	-2.36401	-2.36401	2.59419	1.54437	1.54437
	71	TCGA-3U-A98I	28.67	1	-0.450722	-1.14387	-0.0452566	0.701958	-2.69181	-2.69181	-0.450722	-1.14387	2.54501	-2.69181	2.21187	1.49519	1.22325	0.155414	2.89332	1.51872	0.060104	1.01562	-0.633043	0.242426	2.40191	-2.24248	-0.856187	0.647891	0.155414	-0.856187	1.15872	-1.54933	-2.69181	1.81796	0.590732	-2.24248	-2.69181	0.848561	-2.69181	1.81796	-0.296571	-0.633043	-0.16304	2.5282	0.155414	-0.0452566	1.81796	0.322468	3.20856
	72	TCGA-TS-A8AF	11.93	1	2.31203	0.00944463	-2.20548	-2.20548	-2.20548	-2.20548	2.02435	-2.20548	0.925735	-2.20548	-2.20548	1.26221	-2.20548	0.00944463	3.85959	1.88125	-2.20548	-2.20548	-0.683703	-0.683703	2.45179	2.02435	1.88125	-2.20548	0.702592	3.96069	0.925735	-2.20548	0.00944463	1.10806	0.41491	-2.20548	-0.683703	2.02435	0.41491	0.00944463	0.41491	3.83809	0.41491	1.8012	0.00944463	-0.683703	0.00944463	-2.20548	0.00944463
	73	TCGA-3H-AB3M	29.5	1	-1.60254	1.86457	-1.60254	-1.60254	-1.60254	-1.60254	3.65633	2.55772	1.86457	-1.60254	-1.60254	-1.60254	1.86457	1.86457	-1.60254	2.96318	-1.60254	-1.60254	3.25086	-1.60254	-1.60254	-1.60254	-1.60254	-1.60254	2.55772	3.94401	3.25086	-1.60254	-1.60254	4.95561	-1.60254	-1.60254	-1.60254	2.55772	-1.60254	3.25086	-1.60254	-1.60254	-1.60254	-1.60254	2.55772	-1.60254	1.86457	3.25086	-1.60254
[truncated: 6 more columns]
